# Supplementary material for: Genetic diversity and antibody responses against Plasmodium falciparum vaccine candidate genes from Chhattisgarh, Central India: Implication for vaccine development
Source: PLoS One. 2017 Aug 7;12(8):e0182674. doi: 10.1371/journal.pone.0182674 (PMC5546615; doi:10.1371/journal.pone.0182674)
Supplement: S2 Table — (XLSX) [file pone.0182674.s002.xlsx]

## Sheet: Sheet1
	Table S2: The available accession numbers ,country, continent and references used in this study.
Gene	Accession number	Country	Continent	References
CSP_NF54	AAA29527.1	Netherlands		Caspers P, Gentz R, Matile H, Pink JR, Sinigaglia F.The circumsporozoite protein gene from NF54, a Plasmodium falciparum isolate used in malaria vaccine trials.Mol Biochem Parasitol. 1989 Jun 15;35(2):185-9.
CSP_Wellcome	AAA29554.1	West African		Lockyer MJ, Schwarz RT.Strain variation in the circumsporozoite protein gene of Plasmodium falciparum.Mol Biochem Parasitol. 1987 Jan 2;22(1):101-8.
CSP_7G8	BAD73948.1	Brazil		Tanabe K, Sakihama N, Hattori T, Ranford-Cartwright L, Goldman I, Escalante AA, Lal AA.Genetic distance in housekeeping genes between Plasmodium falciparum and Plasmodium reichenowi and within P. falciparum.J Mol Evol. 2004 Nov;59(5):687-94.
CSP_Dd2	BAD73950.1	Indo china		Tanabe K, Sakihama N, Hattori T, Ranford-Cartwright L, Goldman I, Escalante AA, Lal AA.Genetic distance in housekeeping genes between Plasmodium falciparum and Plasmodium reichenowi and within P. falciparum.J Mol Evol. 2004 Nov;59(5):687-94.
CSP_HB3	BAD73951.1	Honduras		Tanabe K, Sakihama N, Hattori T, Ranford-Cartwright L, Goldman I, Escalante AA, Lal AA.Genetic distance in housekeeping genes between Plasmodium falciparum and Plasmodium reichenowi and within P. falciparum.J Mol Evol. 2004 Nov;59(5):687-94.
CSP_MAD20	BAD73953.1	Papua new Guinea		Tanabe K, Sakihama N, Hattori T, Ranford-Cartwright L, Goldman I, Escalante AA, Lal AA.Genetic distance in housekeeping genes between Plasmodium falciparum and Plasmodium reichenowi and within P. falciparum.J Mol Evol. 2004 Nov;59(5):687-94.
CSP_RO-33	BAD73954.1	Ghana		Tanabe K, Sakihama N, Hattori T, Ranford-Cartwright L, Goldman I, Escalante AA, Lal AA.Genetic distance in housekeeping genes between Plasmodium falciparum and Plasmodium reichenowi and within P. falciparum.J Mol Evol. 2004 Nov;59(5):687-94.
CSP_3D7	CAB38998.2	Netherlands		Bowman S, Lawson D, Basham D, Brown D, Chillingworth T, Churcher CM, Craig A, Davies RM, Devlin K, Feltwell T, Gentles S, Gwilliam R, Hamlin N, Harris D, Holroyd S, Hornsby T, Horrocks P, Jagels K, Jassal B, Kyes S, McLean J, Moule S, Mungall K, Murphy L, Oliver K, Quail MA, Rajandream MA, Rutter S, Skelton J, Squares R, Squares S, Sulston JE, Whitehead S, Woodward JR, Newbold C, Barrell BG.The c…
CSP	JKQ1120	present study		present study
CSP	JKQ178	present study		present study
CSP	JKQ700	present study		present study
CSP	JKQ2085	present study		present study
CSP	JKQ1666	present study		present study
CSP	JKQ1913	present study		present study
CSP	JKQ1579	present study		present study
CSP	JKQ1070	present study		present study
CSP	JKQ248	present study		present study
CSP	JKQ832	present study		present study
CSP	JKQ4744	present study		present study
CSP	JKQ1200	present study		present study
CSP	JKQ1135	present study		present study
CSP	JKQ416	present study		present study
CSP	JKQ1110	present study		present study
CSP	JKQ1019	present study		present study
CSP	JKQ766	present study		present study
CSP	JKQ872	present study		present study
CSP	JKQ138	present study		present study
CSP	JKQ158	present study		present study
CSP	JKQ1201	present study		present study
CSP	JKQ625	present study		present study
CSP	AAA29552.1	Thailand	Asia	Jongwutiwes S, Tanabe K, Hughes MK, Kanbara H, Hughes AL.Allelic variation in the circumsporozoite protein of Plasmodium falciparum from Thai field isolates.Am J Trop Med Hyg. 1994 Nov;51(5):659-68.
CSP	AAN87617.1	India	Asia	Escalante AA, Grebert HM, Isea R, Goldman IF, Basco L, Magris M, Biswas S, Kariuki S and Lal AA. A study of genetic diversity in the gene encoding the circumsporozoite protein (CSP) of Plasmodium falciparum from different transmission areas--XVI. Asembo Bay Cohort Project. Mol Biochem Parasitol125(1-2):83-90 (2002)
CSP	AAN87621.1	India	Asia	Escalante AA, Grebert HM, Isea R, Goldman IF, Basco L, Magris M, Biswas S, Kariuki S and Lal AA. A study of genetic diversity in the gene encoding the circumsporozoite protein (CSP) of Plasmodium falciparum from different transmission areas--XVI. Asembo Bay Cohort Project. Mol Biochem Parasitol125(1-2):83-90 (2002)
CSP	AAA29542.1	Thailand	Asia	Jongwutiwes S, Tanabe K, Hughes MK, Kanbara H, Hughes AL.Allelic variation in the circumsporozoite protein of Plasmodium falciparum from Thai field isolates.Am J Trop Med Hyg. 1994 Nov;51(5):659-68.
CSP	AAA29543.1	Thailand	Asia	Jongwutiwes S, Tanabe K, Hughes MK, Kanbara H, Hughes AL.Allelic variation in the circumsporozoite protein of Plasmodium falciparum from Thai field isolates.Am J Trop Med Hyg. 1994 Nov;51(5):659-68.
CSP	AAA29544.1	Thailand	Asia	Jongwutiwes S, Tanabe K, Hughes MK, Kanbara H, Hughes AL.Allelic variation in the circumsporozoite protein of Plasmodium falciparum from Thai field isolates.Am J Trop Med Hyg. 1994 Nov;51(5):659-68.
CSP	AAA29545.1	Thailand	Asia	Jongwutiwes S, Tanabe K, Hughes MK, Kanbara H, Hughes AL.Allelic variation in the circumsporozoite protein of Plasmodium falciparum from Thai field isolates.Am J Trop Med Hyg. 1994 Nov;51(5):659-68.
CSP	AAA29546.1	Thailand	Asia	Jongwutiwes S, Tanabe K, Hughes MK, Kanbara H, Hughes AL.Allelic variation in the circumsporozoite protein of Plasmodium falciparum from Thai field isolates.Am J Trop Med Hyg. 1994 Nov;51(5):659-68.
CSP	AAA29547.1	Thailand	Asia	Jongwutiwes S, Tanabe K, Hughes MK, Kanbara H, Hughes AL.Allelic variation in the circumsporozoite protein of Plasmodium falciparum from Thai field isolates.Am J Trop Med Hyg. 1994 Nov;51(5):659-68.
CSP	AAA29548.1	Thailand	Asia	Jongwutiwes S, Tanabe K, Hughes MK, Kanbara H, Hughes AL.Allelic variation in the circumsporozoite protein of Plasmodium falciparum from Thai field isolates.Am J Trop Med Hyg. 1994 Nov;51(5):659-68.
CSP	AAA29550.1	Thailand	Asia	Jongwutiwes S, Tanabe K, Hughes MK, Kanbara H, Hughes AL.Allelic variation in the circumsporozoite protein of Plasmodium falciparum from Thai field isolates.Am J Trop Med Hyg. 1994 Nov;51(5):659-68.
CSP	AAA29551.1	Thailand	Asia	Jongwutiwes S, Tanabe K, Hughes MK, Kanbara H, Hughes AL.Allelic variation in the circumsporozoite protein of Plasmodium falciparum from Thai field isolates.Am J Trop Med Hyg. 1994 Nov;51(5):659-68.
CSP	AAA29562.1	Thailand	Asia	Jongwutiwes S, Tanabe K, Hughes MK, Kanbara H, Hughes AL.Allelic variation in the circumsporozoite protein of Plasmodium falciparum from Thai field isolates.Am J Trop Med Hyg. 1994 Nov;51(5):659-68.
CSP	AAA29563.1	Thailand	Asia	Jongwutiwes S, Tanabe K, Hughes MK, Kanbara H, Hughes AL.Allelic variation in the circumsporozoite protein of Plasmodium falciparum from Thai field isolates.Am J Trop Med Hyg. 1994 Nov;51(5):659-68.
CSP	AAA29565.1	Thailand	Asia	Jongwutiwes S, Tanabe K, Hughes MK, Kanbara H, Hughes AL.Allelic variation in the circumsporozoite protein of Plasmodium falciparum from Thai field isolates.Am J Trop Med Hyg. 1994 Nov;51(5):659-68.
CSP	AAA29568.1	Thailand	Asia	Jongwutiwes S, Tanabe K, Hughes MK, Kanbara H, Hughes AL.Allelic variation in the circumsporozoite protein of Plasmodium falciparum from Thai field isolates.Am J Trop Med Hyg. 1994 Nov;51(5):659-68.
CSP	AAA29569.1	Thailand	Asia	Jongwutiwes S, Tanabe K, Hughes MK, Kanbara H, Hughes AL.Allelic variation in the circumsporozoite protein of Plasmodium falciparum from Thai field isolates.Am J Trop Med Hyg. 1994 Nov;51(5):659-68.
CSP	AAA29571.1	Thailand	Asia	Jongwutiwes S, Tanabe K, Hughes MK, Kanbara H, Hughes AL.Allelic variation in the circumsporozoite protein of Plasmodium falciparum from Thai field isolates.Am J Trop Med Hyg. 1994 Nov;51(5):659-68.
CSP	AAA29574.1	Thailand	Asia	Jongwutiwes S, Tanabe K, Hughes MK, Kanbara H, Hughes AL.Allelic variation in the circumsporozoite protein of Plasmodium falciparum from Thai field isolates.Am J Trop Med Hyg. 1994 Nov;51(5):659-68.
CSP	AAA29576.1	Thailand	Asia	Jongwutiwes S, Tanabe K, Hughes MK, Kanbara H, Hughes AL.Allelic variation in the circumsporozoite protein of Plasmodium falciparum from Thai field isolates.Am J Trop Med Hyg. 1994 Nov;51(5):659-68.
CSP	AAG37074.1	China	Asia	Zheng C, Xie P, Chen Y.Molecular cloning and sequencing of the circumsporozoite protein gene from Plasmodium falciparum strain FCC-1/HN and expression of the gene in Mycobacteria.J Clin Microbiol. 2001 Aug;39(8):2911-5.
CSP	AAN87575.1	India	Asia	Escalante AA, Grebert HM, Isea R, Goldman IF, Basco L, Magris M, Biswas S, Kariuki S and Lal AA. A study of genetic diversity in the gene encoding the circumsporozoite protein (CSP) of Plasmodium falciparum from different transmission areas--XVI. Asembo Bay Cohort Project. Mol Biochem Parasitol125(1-2):83-90 (2002)
CSP	AAN87576.1	India	Asia	Escalante AA, Grebert HM, Isea R, Goldman IF, Basco L, Magris M, Biswas S, Kariuki S and Lal AA. A study of genetic diversity in the gene encoding the circumsporozoite protein (CSP) of Plasmodium falciparum from different transmission areas--XVI. Asembo Bay Cohort Project. Mol Biochem Parasitol125(1-2):83-90 (2002)
CSP	AAN87606.1	India	Asia	Escalante AA, Grebert HM, Isea R, Goldman IF, Basco L, Magris M, Biswas S, Kariuki S and Lal AA. A study of genetic diversity in the gene encoding the circumsporozoite protein (CSP) of Plasmodium falciparum from different transmission areas--XVI. Asembo Bay Cohort Project. Mol Biochem Parasitol125(1-2):83-90 (2002)
CSP	AAN87615.1	India	Asia	Escalante AA, Grebert HM, Isea R, Goldman IF, Basco L, Magris M, Biswas S, Kariuki S and Lal AA. A study of genetic diversity in the gene encoding the circumsporozoite protein (CSP) of Plasmodium falciparum from different transmission areas--XVI. Asembo Bay Cohort Project. Mol Biochem Parasitol125(1-2):83-90 (2002)
CSP	AAN87616.1	India	Asia	Escalante AA, Grebert HM, Isea R, Goldman IF, Basco L, Magris M, Biswas S, Kariuki S and Lal AA. A study of genetic diversity in the gene encoding the circumsporozoite protein (CSP) of Plasmodium falciparum from different transmission areas--XVI. Asembo Bay Cohort Project. Mol Biochem Parasitol125(1-2):83-90 (2002)
CSP	AAN87618.1	India	Asia	Escalante AA, Grebert HM, Isea R, Goldman IF, Basco L, Magris M, Biswas S, Kariuki S and Lal AA. A study of genetic diversity in the gene encoding the circumsporozoite protein (CSP) of Plasmodium falciparum from different transmission areas--XVI. Asembo Bay Cohort Project. Mol Biochem Parasitol125(1-2):83-90 (2002)
CSP	AAN87619.1	India	Asia	Escalante AA, Grebert HM, Isea R, Goldman IF, Basco L, Magris M, Biswas S, Kariuki S and Lal AA. A study of genetic diversity in the gene encoding the circumsporozoite protein (CSP) of Plasmodium falciparum from different transmission areas--XVI. Asembo Bay Cohort Project. Mol Biochem Parasitol125(1-2):83-90 (2002)
CSP	AAN87620.1	India	Asia	Escalante AA, Grebert HM, Isea R, Goldman IF, Basco L, Magris M, Biswas S, Kariuki S and Lal AA. A study of genetic diversity in the gene encoding the circumsporozoite protein (CSP) of Plasmodium falciparum from different transmission areas--XVI. Asembo Bay Cohort Project. Mol Biochem Parasitol125(1-2):83-90 (2002)
CSP	AAN87622.1	India	Asia	Escalante AA, Grebert HM, Isea R, Goldman IF, Basco L, Magris M, Biswas S, Kariuki S and Lal AA. A study of genetic diversity in the gene encoding the circumsporozoite protein (CSP) of Plasmodium falciparum from different transmission areas--XVI. Asembo Bay Cohort Project. Mol Biochem Parasitol125(1-2):83-90 (2002)
CSP	ABF83985.1	Iran	Asia	Zakeri S, Avazalipoor M, Mehrizi AA, Djadid ND, Snounou G.Restricted T-cell epitope diversity in the circumsporozoite protein from Plasmodium falciparum populations prevalent in Iran.Am J Trop Med Hyg. 2007 Jun;76(6):1046-51.
CSP	ABF83986.1	Iran	Asia	Zakeri S, Avazalipoor M, Mehrizi AA, Djadid ND, Snounou G.Restricted T-cell epitope diversity in the circumsporozoite protein from Plasmodium falciparum populations prevalent in Iran.Am J Trop Med Hyg. 2007 Jun;76(6):1046-51.
CSP	ABF83987.1	Iran	Asia	Zakeri S, Avazalipoor M, Mehrizi AA, Djadid ND, Snounou G.Restricted T-cell epitope diversity in the circumsporozoite protein from Plasmodium falciparum populations prevalent in Iran.Am J Trop Med Hyg. 2007 Jun;76(6):1046-51.
CSP	ABF83988.1	Iran	Asia	Zakeri S, Avazalipoor M, Mehrizi AA, Djadid ND, Snounou G.Restricted T-cell epitope diversity in the circumsporozoite protein from Plasmodium falciparum populations prevalent in Iran.Am J Trop Med Hyg. 2007 Jun;76(6):1046-51.
CSP	ABF83989.1	Iran	Asia	Zakeri S, Avazalipoor M, Mehrizi AA, Djadid ND, Snounou G.Restricted T-cell epitope diversity in the circumsporozoite protein from Plasmodium falciparum populations prevalent in Iran.Am J Trop Med Hyg. 2007 Jun;76(6):1046-51.
CSP	ABF83990.1	Iran	Asia	Zakeri S, Avazalipoor M, Mehrizi AA, Djadid ND, Snounou G.Restricted T-cell epitope diversity in the circumsporozoite protein from Plasmodium falciparum populations prevalent in Iran.Am J Trop Med Hyg. 2007 Jun;76(6):1046-51.
CSP	ABF83991.1	Iran	Asia	Zakeri S, Avazalipoor M, Mehrizi AA, Djadid ND, Snounou G.Restricted T-cell epitope diversity in the circumsporozoite protein from Plasmodium falciparum populations prevalent in Iran.Am J Trop Med Hyg. 2007 Jun;76(6):1046-51.
CSP	ABF83992.1	Iran	Asia	Zakeri S, Avazalipoor M, Mehrizi AA, Djadid ND, Snounou G.Restricted T-cell epitope diversity in the circumsporozoite protein from Plasmodium falciparum populations prevalent in Iran.Am J Trop Med Hyg. 2007 Jun;76(6):1046-51.
CSP	ABF83993.1	Iran	Asia	Zakeri S, Avazalipoor M, Mehrizi AA, Djadid ND, Snounou G.Restricted T-cell epitope diversity in the circumsporozoite protein from Plasmodium falciparum populations prevalent in Iran.Am J Trop Med Hyg. 2007 Jun;76(6):1046-51.
CSP	ABF83994.1	Iran	Asia	Zakeri S, Avazalipoor M, Mehrizi AA, Djadid ND, Snounou G.Restricted T-cell epitope diversity in the circumsporozoite protein from Plasmodium falciparum populations prevalent in Iran.Am J Trop Med Hyg. 2007 Jun;76(6):1046-51.
CSP	ABF83995.1	Iran	Asia	Zakeri S, Avazalipoor M, Mehrizi AA, Djadid ND, Snounou G.Restricted T-cell epitope diversity in the circumsporozoite protein from Plasmodium falciparum populations prevalent in Iran.Am J Trop Med Hyg. 2007 Jun;76(6):1046-51.
CSP	ABF83996.1	Iran	Asia	Zakeri S, Avazalipoor M, Mehrizi AA, Djadid ND, Snounou G.Restricted T-cell epitope diversity in the circumsporozoite protein from Plasmodium falciparum populations prevalent in Iran.Am J Trop Med Hyg. 2007 Jun;76(6):1046-51.
CSP	ABF83997.1	Iran	Asia	Zakeri S, Avazalipoor M, Mehrizi AA, Djadid ND, Snounou G.Restricted T-cell epitope diversity in the circumsporozoite protein from Plasmodium falciparum populations prevalent in Iran.Am J Trop Med Hyg. 2007 Jun;76(6):1046-51.
CSP	ABF83998.1	Iran	Asia	Zakeri S, Avazalipoor M, Mehrizi AA, Djadid ND, Snounou G.Restricted T-cell epitope diversity in the circumsporozoite protein from Plasmodium falciparum populations prevalent in Iran.Am J Trop Med Hyg. 2007 Jun;76(6):1046-51.
CSP	ABF83999.1	Iran	Asia	Zakeri S, Avazalipoor M, Mehrizi AA, Djadid ND, Snounou G.Restricted T-cell epitope diversity in the circumsporozoite protein from Plasmodium falciparum populations prevalent in Iran.Am J Trop Med Hyg. 2007 Jun;76(6):1046-51.
CSP	ABF84000.1	Iran	Asia	Zakeri S, Avazalipoor M, Mehrizi AA, Djadid ND, Snounou G.Restricted T-cell epitope diversity in the circumsporozoite protein from Plasmodium falciparum populations prevalent in Iran.Am J Trop Med Hyg. 2007 Jun;76(6):1046-51.
CSP	ABF84001.1	Iran	Asia	Zakeri S, Avazalipoor M, Mehrizi AA, Djadid ND, Snounou G.Restricted T-cell epitope diversity in the circumsporozoite protein from Plasmodium falciparum populations prevalent in Iran.Am J Trop Med Hyg. 2007 Jun;76(6):1046-51.
CSP	ABF84002.1	Iran	Asia	Zakeri S, Avazalipoor M, Mehrizi AA, Djadid ND, Snounou G.Restricted T-cell epitope diversity in the circumsporozoite protein from Plasmodium falciparum populations prevalent in Iran.Am J Trop Med Hyg. 2007 Jun;76(6):1046-51.
CSP	ABF84003.1	Iran	Asia	Zakeri S, Avazalipoor M, Mehrizi AA, Djadid ND, Snounou G.Restricted T-cell epitope diversity in the circumsporozoite protein from Plasmodium falciparum populations prevalent in Iran.Am J Trop Med Hyg. 2007 Jun;76(6):1046-51.
CSP	ABF84004.1	Iran	Asia	Zakeri S, Avazalipoor M, Mehrizi AA, Djadid ND, Snounou G.Restricted T-cell epitope diversity in the circumsporozoite protein from Plasmodium falciparum populations prevalent in Iran.Am J Trop Med Hyg. 2007 Jun;76(6):1046-51.
CSP	ABF84005.1	Iran	Asia	Zakeri S, Avazalipoor M, Mehrizi AA, Djadid ND, Snounou G.Restricted T-cell epitope diversity in the circumsporozoite protein from Plasmodium falciparum populations prevalent in Iran.Am J Trop Med Hyg. 2007 Jun;76(6):1046-51.
CSP	ACO49323.1	Thailand	Asia	Putaporntip C, Jongwutiwes S, Hughes AL.Natural selection maintains a stable polymorphism at the circumsporozoite protein locus of Plasmodium falciparum in a low endemic area.Infect Genet Evol. 2009 Jul;9(4):567-73.
CSP	ACO49324.1	Thailand	Asia	Putaporntip C, Jongwutiwes S, Hughes AL.Natural selection maintains a stable polymorphism at the circumsporozoite protein locus of Plasmodium falciparum in a low endemic area.Infect Genet Evol. 2009 Jul;9(4):567-73.
CSP	ACO49325.1	Thailand	Asia	Putaporntip C, Jongwutiwes S, Hughes AL.Natural selection maintains a stable polymorphism at the circumsporozoite protein locus of Plasmodium falciparum in a low endemic area.Infect Genet Evol. 2009 Jul;9(4):567-73.
CSP	ACO49326.1	Thailand	Asia	Putaporntip C, Jongwutiwes S, Hughes AL.Natural selection maintains a stable polymorphism at the circumsporozoite protein locus of Plasmodium falciparum in a low endemic area.Infect Genet Evol. 2009 Jul;9(4):567-73.
CSP	ACO49327.1	Thailand	Asia	Putaporntip C, Jongwutiwes S, Hughes AL.Natural selection maintains a stable polymorphism at the circumsporozoite protein locus of Plasmodium falciparum in a low endemic area.Infect Genet Evol. 2009 Jul;9(4):567-73.
CSP	ACO49328.1	Thailand	Asia	Putaporntip C, Jongwutiwes S, Hughes AL.Natural selection maintains a stable polymorphism at the circumsporozoite protein locus of Plasmodium falciparum in a low endemic area.Infect Genet Evol. 2009 Jul;9(4):567-73.
CSP	ACO49329.1	Thailand	Asia	Putaporntip C, Jongwutiwes S, Hughes AL.Natural selection maintains a stable polymorphism at the circumsporozoite protein locus of Plasmodium falciparum in a low endemic area.Infect Genet Evol. 2009 Jul;9(4):567-73.
CSP	ACO49330.1	Thailand	Asia	Putaporntip C, Jongwutiwes S, Hughes AL.Natural selection maintains a stable polymorphism at the circumsporozoite protein locus of Plasmodium falciparum in a low endemic area.Infect Genet Evol. 2009 Jul;9(4):567-73.
CSP	ACO49331.1	Thailand	Asia	Putaporntip C, Jongwutiwes S, Hughes AL.Natural selection maintains a stable polymorphism at the circumsporozoite protein locus of Plasmodium falciparum in a low endemic area.Infect Genet Evol. 2009 Jul;9(4):567-73.
CSP	ACO49332.1	Thailand	Asia	Putaporntip C, Jongwutiwes S, Hughes AL.Natural selection maintains a stable polymorphism at the circumsporozoite protein locus of Plasmodium falciparum in a low endemic area.Infect Genet Evol. 2009 Jul;9(4):567-73.
CSP	ACO49333.1	Thailand	Asia	Putaporntip C, Jongwutiwes S, Hughes AL.Natural selection maintains a stable polymorphism at the circumsporozoite protein locus of Plasmodium falciparum in a low endemic area.Infect Genet Evol. 2009 Jul;9(4):567-73.
CSP	ACO49334.1	Thailand	Asia	Putaporntip C, Jongwutiwes S, Hughes AL.Natural selection maintains a stable polymorphism at the circumsporozoite protein locus of Plasmodium falciparum in a low endemic area.Infect Genet Evol. 2009 Jul;9(4):567-73.
CSP	ACO49335.1	Thailand	Asia	Putaporntip C, Jongwutiwes S, Hughes AL.Natural selection maintains a stable polymorphism at the circumsporozoite protein locus of Plasmodium falciparum in a low endemic area.Infect Genet Evol. 2009 Jul;9(4):567-73.
CSP	ACO49336.1	Thailand	Asia	Putaporntip C, Jongwutiwes S, Hughes AL.Natural selection maintains a stable polymorphism at the circumsporozoite protein locus of Plasmodium falciparum in a low endemic area.Infect Genet Evol. 2009 Jul;9(4):567-73.
CSP	ACO49337.1	Thailand	Asia	Putaporntip C, Jongwutiwes S, Hughes AL.Natural selection maintains a stable polymorphism at the circumsporozoite protein locus of Plasmodium falciparum in a low endemic area.Infect Genet Evol. 2009 Jul;9(4):567-73.
CSP	ACO49338.1	Thailand	Asia	Putaporntip C, Jongwutiwes S, Hughes AL.Natural selection maintains a stable polymorphism at the circumsporozoite protein locus of Plasmodium falciparum in a low endemic area.Infect Genet Evol. 2009 Jul;9(4):567-73.
CSP	ACO49339.1	Thailand	Asia	Putaporntip C, Jongwutiwes S, Hughes AL.Natural selection maintains a stable polymorphism at the circumsporozoite protein locus of Plasmodium falciparum in a low endemic area.Infect Genet Evol. 2009 Jul;9(4):567-73.
CSP	ACO49340.1	Thailand	Asia	Putaporntip C, Jongwutiwes S, Hughes AL.Natural selection maintains a stable polymorphism at the circumsporozoite protein locus of Plasmodium falciparum in a low endemic area.Infect Genet Evol. 2009 Jul;9(4):567-73.
CSP	ACO49341.1	Thailand	Asia	Putaporntip C, Jongwutiwes S, Hughes AL.Natural selection maintains a stable polymorphism at the circumsporozoite protein locus of Plasmodium falciparum in a low endemic area.Infect Genet Evol. 2009 Jul;9(4):567-73.
CSP	ACO49342.1	Thailand	Asia	Putaporntip C, Jongwutiwes S, Hughes AL.Natural selection maintains a stable polymorphism at the circumsporozoite protein locus of Plasmodium falciparum in a low endemic area.Infect Genet Evol. 2009 Jul;9(4):567-73.
CSP	ACO49343.1	Thailand	Asia	Putaporntip C, Jongwutiwes S, Hughes AL.Natural selection maintains a stable polymorphism at the circumsporozoite protein locus of Plasmodium falciparum in a low endemic area.Infect Genet Evol. 2009 Jul;9(4):567-73.
CSP	ACO49344.1	Thailand	Asia	Putaporntip C, Jongwutiwes S, Hughes AL.Natural selection maintains a stable polymorphism at the circumsporozoite protein locus of Plasmodium falciparum in a low endemic area.Infect Genet Evol. 2009 Jul;9(4):567-73.
CSP	ACO49345.1	Thailand	Asia	Putaporntip C, Jongwutiwes S, Hughes AL.Natural selection maintains a stable polymorphism at the circumsporozoite protein locus of Plasmodium falciparum in a low endemic area.Infect Genet Evol. 2009 Jul;9(4):567-73.
CSP	ACO49346.1	Thailand	Asia	Putaporntip C, Jongwutiwes S, Hughes AL.Natural selection maintains a stable polymorphism at the circumsporozoite protein locus of Plasmodium falciparum in a low endemic area.Infect Genet Evol. 2009 Jul;9(4):567-73.
CSP	ACO49347.1	Thailand	Asia	Putaporntip C, Jongwutiwes S, Hughes AL.Natural selection maintains a stable polymorphism at the circumsporozoite protein locus of Plasmodium falciparum in a low endemic area.Infect Genet Evol. 2009 Jul;9(4):567-73.
CSP	ACO49348.1	Thailand	Asia	Putaporntip C, Jongwutiwes S, Hughes AL.Natural selection maintains a stable polymorphism at the circumsporozoite protein locus of Plasmodium falciparum in a low endemic area.Infect Genet Evol. 2009 Jul;9(4):567-73.
CSP	ACO49349.1	Thailand	Asia	Putaporntip C, Jongwutiwes S, Hughes AL.Natural selection maintains a stable polymorphism at the circumsporozoite protein locus of Plasmodium falciparum in a low endemic area.Infect Genet Evol. 2009 Jul;9(4):567-73.
CSP	ACO49350.1	Thailand	Asia	Putaporntip C, Jongwutiwes S, Hughes AL.Natural selection maintains a stable polymorphism at the circumsporozoite protein locus of Plasmodium falciparum in a low endemic area.Infect Genet Evol. 2009 Jul;9(4):567-73.
CSP	ACO49351.1	Thailand	Asia	Putaporntip C, Jongwutiwes S, Hughes AL.Natural selection maintains a stable polymorphism at the circumsporozoite protein locus of Plasmodium falciparum in a low endemic area.Infect Genet Evol. 2009 Jul;9(4):567-73.
CSP	ACO49352.1	Thailand	Asia	Putaporntip C, Jongwutiwes S, Hughes AL.Natural selection maintains a stable polymorphism at the circumsporozoite protein locus of Plasmodium falciparum in a low endemic area.Infect Genet Evol. 2009 Jul;9(4):567-73.
CSP	ACO49353.1	Thailand	Asia	Putaporntip C, Jongwutiwes S, Hughes AL.Natural selection maintains a stable polymorphism at the circumsporozoite protein locus of Plasmodium falciparum in a low endemic area.Infect Genet Evol. 2009 Jul;9(4):567-73.
CSP	ACO49354.1	Thailand	Asia	Putaporntip C, Jongwutiwes S, Hughes AL.Natural selection maintains a stable polymorphism at the circumsporozoite protein locus of Plasmodium falciparum in a low endemic area.Infect Genet Evol. 2009 Jul;9(4):567-73.
CSP	ACO49355.1	Thailand	Asia	Putaporntip C, Jongwutiwes S, Hughes AL.Natural selection maintains a stable polymorphism at the circumsporozoite protein locus of Plasmodium falciparum in a low endemic area.Infect Genet Evol. 2009 Jul;9(4):567-73.
CSP	ACO49356.1	Thailand	Asia	Putaporntip C, Jongwutiwes S, Hughes AL.Natural selection maintains a stable polymorphism at the circumsporozoite protein locus of Plasmodium falciparum in a low endemic area.Infect Genet Evol. 2009 Jul;9(4):567-73.
CSP	ACO49357.1	Thailand	Asia	Putaporntip C, Jongwutiwes S, Hughes AL.Natural selection maintains a stable polymorphism at the circumsporozoite protein locus of Plasmodium falciparum in a low endemic area.Infect Genet Evol. 2009 Jul;9(4):567-73.
CSP	ACO49358.1	Thailand	Asia	Putaporntip C, Jongwutiwes S, Hughes AL.Natural selection maintains a stable polymorphism at the circumsporozoite protein locus of Plasmodium falciparum in a low endemic area.Infect Genet Evol. 2009 Jul;9(4):567-73.
CSP	ACO49359.1	Thailand	Asia	Putaporntip C, Jongwutiwes S, Hughes AL.Natural selection maintains a stable polymorphism at the circumsporozoite protein locus of Plasmodium falciparum in a low endemic area.Infect Genet Evol. 2009 Jul;9(4):567-73.
CSP	ACO49360.1	Thailand	Asia	Putaporntip C, Jongwutiwes S, Hughes AL.Natural selection maintains a stable polymorphism at the circumsporozoite protein locus of Plasmodium falciparum in a low endemic area.Infect Genet Evol. 2009 Jul;9(4):567-73.
CSP	ACO49361.1	Thailand	Asia	Putaporntip C, Jongwutiwes S, Hughes AL.Natural selection maintains a stable polymorphism at the circumsporozoite protein locus of Plasmodium falciparum in a low endemic area.Infect Genet Evol. 2009 Jul;9(4):567-73.
CSP	ACO49362.1	Thailand	Asia	Putaporntip C, Jongwutiwes S, Hughes AL.Natural selection maintains a stable polymorphism at the circumsporozoite protein locus of Plasmodium falciparum in a low endemic area.Infect Genet Evol. 2009 Jul;9(4):567-73.
CSP	ACO49363.1	Thailand	Asia	Putaporntip C, Jongwutiwes S, Hughes AL.Natural selection maintains a stable polymorphism at the circumsporozoite protein locus of Plasmodium falciparum in a low endemic area.Infect Genet Evol. 2009 Jul;9(4):567-73.
CSP	ACO49364.1	Thailand	Asia	Putaporntip C, Jongwutiwes S, Hughes AL.Natural selection maintains a stable polymorphism at the circumsporozoite protein locus of Plasmodium falciparum in a low endemic area.Infect Genet Evol. 2009 Jul;9(4):567-73.
CSP	ACO49365.1	Thailand	Asia	Putaporntip C, Jongwutiwes S, Hughes AL.Natural selection maintains a stable polymorphism at the circumsporozoite protein locus of Plasmodium falciparum in a low endemic area.Infect Genet Evol. 2009 Jul;9(4):567-73.
CSP	ACO49366.1	Thailand	Asia	Putaporntip C, Jongwutiwes S, Hughes AL.Natural selection maintains a stable polymorphism at the circumsporozoite protein locus of Plasmodium falciparum in a low endemic area.Infect Genet Evol. 2009 Jul;9(4):567-73.
CSP	ACO49367.1	Thailand	Asia	Putaporntip C, Jongwutiwes S, Hughes AL.Natural selection maintains a stable polymorphism at the circumsporozoite protein locus of Plasmodium falciparum in a low endemic area.Infect Genet Evol. 2009 Jul;9(4):567-73.
CSP	ACO49368.1	Thailand	Asia	Putaporntip C, Jongwutiwes S, Hughes AL.Natural selection maintains a stable polymorphism at the circumsporozoite protein locus of Plasmodium falciparum in a low endemic area.Infect Genet Evol. 2009 Jul;9(4):567-73.
CSP	ACO49369.1	Thailand	Asia	Putaporntip C, Jongwutiwes S, Hughes AL.Natural selection maintains a stable polymorphism at the circumsporozoite protein locus of Plasmodium falciparum in a low endemic area.Infect Genet Evol. 2009 Jul;9(4):567-73.
CSP	ACO49370.1	Thailand	Asia	Putaporntip C, Jongwutiwes S, Hughes AL.Natural selection maintains a stable polymorphism at the circumsporozoite protein locus of Plasmodium falciparum in a low endemic area.Infect Genet Evol. 2009 Jul;9(4):567-73.
CSP	ACO49371.1	Thailand	Asia	Putaporntip C, Jongwutiwes S, Hughes AL.Natural selection maintains a stable polymorphism at the circumsporozoite protein locus of Plasmodium falciparum in a low endemic area.Infect Genet Evol. 2009 Jul;9(4):567-73.
CSP	ACO49372.1	Thailand	Asia	Putaporntip C, Jongwutiwes S, Hughes AL.Natural selection maintains a stable polymorphism at the circumsporozoite protein locus of Plasmodium falciparum in a low endemic area.Infect Genet Evol. 2009 Jul;9(4):567-73.
CSP	ACO49373.1	Thailand	Asia	Putaporntip C, Jongwutiwes S, Hughes AL.Natural selection maintains a stable polymorphism at the circumsporozoite protein locus of Plasmodium falciparum in a low endemic area.Infect Genet Evol. 2009 Jul;9(4):567-73.
CSP	ACO49374.1	Thailand	Asia	Putaporntip C, Jongwutiwes S, Hughes AL.Natural selection maintains a stable polymorphism at the circumsporozoite protein locus of Plasmodium falciparum in a low endemic area.Infect Genet Evol. 2009 Jul;9(4):567-73.
CSP	ACO49375.1	Thailand	Asia	Putaporntip C, Jongwutiwes S, Hughes AL.Natural selection maintains a stable polymorphism at the circumsporozoite protein locus of Plasmodium falciparum in a low endemic area.Infect Genet Evol. 2009 Jul;9(4):567-73.
CSP	ACO49376.1	Thailand	Asia	Putaporntip C, Jongwutiwes S, Hughes AL.Natural selection maintains a stable polymorphism at the circumsporozoite protein locus of Plasmodium falciparum in a low endemic area.Infect Genet Evol. 2009 Jul;9(4):567-73.
CSP	ACO49377.1	Thailand	Asia	Putaporntip C, Jongwutiwes S, Hughes AL.Natural selection maintains a stable polymorphism at the circumsporozoite protein locus of Plasmodium falciparum in a low endemic area.Infect Genet Evol. 2009 Jul;9(4):567-73.
CSP	ACO49378.1	Thailand	Asia	Putaporntip C, Jongwutiwes S, Hughes AL.Natural selection maintains a stable polymorphism at the circumsporozoite protein locus of Plasmodium falciparum in a low endemic area.Infect Genet Evol. 2009 Jul;9(4):567-73.
CSP	ACO49379.1	Thailand	Asia	Putaporntip C, Jongwutiwes S, Hughes AL.Natural selection maintains a stable polymorphism at the circumsporozoite protein locus of Plasmodium falciparum in a low endemic area.Infect Genet Evol. 2009 Jul;9(4):567-73.
CSP	ACO49380.1	Thailand	Asia	Putaporntip C, Jongwutiwes S, Hughes AL.Natural selection maintains a stable polymorphism at the circumsporozoite protein locus of Plasmodium falciparum in a low endemic area.Infect Genet Evol. 2009 Jul;9(4):567-73.
CSP	ACO49381.1	Thailand	Asia	Putaporntip C, Jongwutiwes S, Hughes AL.Natural selection maintains a stable polymorphism at the circumsporozoite protein locus of Plasmodium falciparum in a low endemic area.Infect Genet Evol. 2009 Jul;9(4):567-73.
CSP	ACO49382.1	Thailand	Asia	Putaporntip C, Jongwutiwes S, Hughes AL.Natural selection maintains a stable polymorphism at the circumsporozoite protein locus of Plasmodium falciparum in a low endemic area.Infect Genet Evol. 2009 Jul;9(4):567-73.
CSP	ACO49383.1	Thailand	Asia	Putaporntip C, Jongwutiwes S, Hughes AL.Natural selection maintains a stable polymorphism at the circumsporozoite protein locus of Plasmodium falciparum in a low endemic area.Infect Genet Evol. 2009 Jul;9(4):567-73.
CSP	ACO49384.1	Thailand	Asia	Putaporntip C, Jongwutiwes S, Hughes AL.Natural selection maintains a stable polymorphism at the circumsporozoite protein locus of Plasmodium falciparum in a low endemic area.Infect Genet Evol. 2009 Jul;9(4):567-73.
CSP	ACO49385.1	Thailand	Asia	Putaporntip C, Jongwutiwes S, Hughes AL.Natural selection maintains a stable polymorphism at the circumsporozoite protein locus of Plasmodium falciparum in a low endemic area.Infect Genet Evol. 2009 Jul;9(4):567-73.
CSP	ACO49386.1	Thailand	Asia	Putaporntip C, Jongwutiwes S, Hughes AL.Natural selection maintains a stable polymorphism at the circumsporozoite protein locus of Plasmodium falciparum in a low endemic area.Infect Genet Evol. 2009 Jul;9(4):567-73.
CSP	ACO49387.1	Thailand	Asia	Putaporntip C, Jongwutiwes S, Hughes AL.Natural selection maintains a stable polymorphism at the circumsporozoite protein locus of Plasmodium falciparum in a low endemic area.Infect Genet Evol. 2009 Jul;9(4):567-73.
CSP	ACO49388.1	Thailand	Asia	Putaporntip C, Jongwutiwes S, Hughes AL.Natural selection maintains a stable polymorphism at the circumsporozoite protein locus of Plasmodium falciparum in a low endemic area.Infect Genet Evol. 2009 Jul;9(4):567-73.
CSP	ACO49389.1	Thailand	Asia	Putaporntip C, Jongwutiwes S, Hughes AL.Natural selection maintains a stable polymorphism at the circumsporozoite protein locus of Plasmodium falciparum in a low endemic area.Infect Genet Evol. 2009 Jul;9(4):567-73.
CSP	ACO49390.1	Thailand	Asia	Putaporntip C, Jongwutiwes S, Hughes AL.Natural selection maintains a stable polymorphism at the circumsporozoite protein locus of Plasmodium falciparum in a low endemic area.Infect Genet Evol. 2009 Jul;9(4):567-73.
CSP	ACO49391.1	Thailand	Asia	Putaporntip C, Jongwutiwes S, Hughes AL.Natural selection maintains a stable polymorphism at the circumsporozoite protein locus of Plasmodium falciparum in a low endemic area.Infect Genet Evol. 2009 Jul;9(4):567-73.
CSP	ACO49392.1	Thailand	Asia	Putaporntip C, Jongwutiwes S, Hughes AL.Natural selection maintains a stable polymorphism at the circumsporozoite protein locus of Plasmodium falciparum in a low endemic area.Infect Genet Evol. 2009 Jul;9(4):567-73.
CSP	ACO49393.1	Thailand	Asia	Putaporntip C, Jongwutiwes S, Hughes AL.Natural selection maintains a stable polymorphism at the circumsporozoite protein locus of Plasmodium falciparum in a low endemic area.Infect Genet Evol. 2009 Jul;9(4):567-73.
CSP	ACO49394.1	Thailand	Asia	Putaporntip C, Jongwutiwes S, Hughes AL.Natural selection maintains a stable polymorphism at the circumsporozoite protein locus of Plasmodium falciparum in a low endemic area.Infect Genet Evol. 2009 Jul;9(4):567-73.
CSP	ACO49395.1	Thailand	Asia	Putaporntip C, Jongwutiwes S, Hughes AL.Natural selection maintains a stable polymorphism at the circumsporozoite protein locus of Plasmodium falciparum in a low endemic area.Infect Genet Evol. 2009 Jul;9(4):567-73.
CSP	ACO49396.1	Thailand	Asia	Putaporntip C, Jongwutiwes S, Hughes AL.Natural selection maintains a stable polymorphism at the circumsporozoite protein locus of Plasmodium falciparum in a low endemic area.Infect Genet Evol. 2009 Jul;9(4):567-73.
CSP	ACO49397.1	Thailand	Asia	Putaporntip C, Jongwutiwes S, Hughes AL.Natural selection maintains a stable polymorphism at the circumsporozoite protein locus of Plasmodium falciparum in a low endemic area.Infect Genet Evol. 2009 Jul;9(4):567-73.
CSP	ACO49398.1	Thailand	Asia	Putaporntip C, Jongwutiwes S, Hughes AL.Natural selection maintains a stable polymorphism at the circumsporozoite protein locus of Plasmodium falciparum in a low endemic area.Infect Genet Evol. 2009 Jul;9(4):567-73.
CSP	ACO49399.1	Thailand	Asia	Putaporntip C, Jongwutiwes S, Hughes AL.Natural selection maintains a stable polymorphism at the circumsporozoite protein locus of Plasmodium falciparum in a low endemic area.Infect Genet Evol. 2009 Jul;9(4):567-73.
CSP	ACO49400.1	Thailand	Asia	Putaporntip C, Jongwutiwes S, Hughes AL.Natural selection maintains a stable polymorphism at the circumsporozoite protein locus of Plasmodium falciparum in a low endemic area.Infect Genet Evol. 2009 Jul;9(4):567-73.
CSP	ACO49401.1	Thailand	Asia	Putaporntip C, Jongwutiwes S, Hughes AL.Natural selection maintains a stable polymorphism at the circumsporozoite protein locus of Plasmodium falciparum in a low endemic area.Infect Genet Evol. 2009 Jul;9(4):567-73.
CSP	ACO49402.1	Thailand	Asia	Putaporntip C, Jongwutiwes S, Hughes AL.Natural selection maintains a stable polymorphism at the circumsporozoite protein locus of Plasmodium falciparum in a low endemic area.Infect Genet Evol. 2009 Jul;9(4):567-73.
CSP	ACO49403.1	Thailand	Asia	Putaporntip C, Jongwutiwes S, Hughes AL.Natural selection maintains a stable polymorphism at the circumsporozoite protein locus of Plasmodium falciparum in a low endemic area.Infect Genet Evol. 2009 Jul;9(4):567-73.
CSP	ACO49404.1	Thailand	Asia	Putaporntip C, Jongwutiwes S, Hughes AL.Natural selection maintains a stable polymorphism at the circumsporozoite protein locus of Plasmodium falciparum in a low endemic area.Infect Genet Evol. 2009 Jul;9(4):567-73.
CSP	ACO49405.1	Thailand	Asia	Putaporntip C, Jongwutiwes S, Hughes AL.Natural selection maintains a stable polymorphism at the circumsporozoite protein locus of Plasmodium falciparum in a low endemic area.Infect Genet Evol. 2009 Jul;9(4):567-73.
CSP	ACO49406.1	Thailand	Asia	Putaporntip C, Jongwutiwes S, Hughes AL.Natural selection maintains a stable polymorphism at the circumsporozoite protein locus of Plasmodium falciparum in a low endemic area.Infect Genet Evol. 2009 Jul;9(4):567-73.
CSP	ACO49407.1	Thailand	Asia	Putaporntip C, Jongwutiwes S, Hughes AL.Natural selection maintains a stable polymorphism at the circumsporozoite protein locus of Plasmodium falciparum in a low endemic area.Infect Genet Evol. 2009 Jul;9(4):567-73.
CSP	ACO49408.1	Thailand	Asia	Putaporntip C, Jongwutiwes S, Hughes AL.Natural selection maintains a stable polymorphism at the circumsporozoite protein locus of Plasmodium falciparum in a low endemic area.Infect Genet Evol. 2009 Jul;9(4):567-73.
CSP	ACO49409.1	Thailand	Asia	Putaporntip C, Jongwutiwes S, Hughes AL.Natural selection maintains a stable polymorphism at the circumsporozoite protein locus of Plasmodium falciparum in a low endemic area.Infect Genet Evol. 2009 Jul;9(4):567-73.
CSP	ACO49410.1	Thailand	Asia	Putaporntip C, Jongwutiwes S, Hughes AL.Natural selection maintains a stable polymorphism at the circumsporozoite protein locus of Plasmodium falciparum in a low endemic area.Infect Genet Evol. 2009 Jul;9(4):567-73.
CSP	ACO49411.1	Thailand	Asia	Putaporntip C, Jongwutiwes S, Hughes AL.Natural selection maintains a stable polymorphism at the circumsporozoite protein locus of Plasmodium falciparum in a low endemic area.Infect Genet Evol. 2009 Jul;9(4):567-73.
CSP	ACO49412.1	Thailand	Asia	Putaporntip C, Jongwutiwes S, Hughes AL.Natural selection maintains a stable polymorphism at the circumsporozoite protein locus of Plasmodium falciparum in a low endemic area.Infect Genet Evol. 2009 Jul;9(4):567-73.
CSP	ACO49413.1	Thailand	Asia	Putaporntip C, Jongwutiwes S, Hughes AL.Natural selection maintains a stable polymorphism at the circumsporozoite protein locus of Plasmodium falciparum in a low endemic area.Infect Genet Evol. 2009 Jul;9(4):567-73.
CSP	ACO49414.1	Thailand	Asia	Putaporntip C, Jongwutiwes S, Hughes AL.Natural selection maintains a stable polymorphism at the circumsporozoite protein locus of Plasmodium falciparum in a low endemic area.Infect Genet Evol. 2009 Jul;9(4):567-73.
CSP	ACO49415.1	Thailand	Asia	Putaporntip C, Jongwutiwes S, Hughes AL.Natural selection maintains a stable polymorphism at the circumsporozoite protein locus of Plasmodium falciparum in a low endemic area.Infect Genet Evol. 2009 Jul;9(4):567-73.
CSP	ACO49416.1	Thailand	Asia	Putaporntip C, Jongwutiwes S, Hughes AL.Natural selection maintains a stable polymorphism at the circumsporozoite protein locus of Plasmodium falciparum in a low endemic area.Infect Genet Evol. 2009 Jul;9(4):567-73.
CSP	ACO49417.1	Thailand	Asia	Putaporntip C, Jongwutiwes S, Hughes AL.Natural selection maintains a stable polymorphism at the circumsporozoite protein locus of Plasmodium falciparum in a low endemic area.Infect Genet Evol. 2009 Jul;9(4):567-73.
CSP	ACO49418.1	Thailand	Asia	Putaporntip C, Jongwutiwes S, Hughes AL.Natural selection maintains a stable polymorphism at the circumsporozoite protein locus of Plasmodium falciparum in a low endemic area.Infect Genet Evol. 2009 Jul;9(4):567-73.
CSP	ACO49419.1	Thailand	Asia	Putaporntip C, Jongwutiwes S, Hughes AL.Natural selection maintains a stable polymorphism at the circumsporozoite protein locus of Plasmodium falciparum in a low endemic area.Infect Genet Evol. 2009 Jul;9(4):567-73.
CSP	ACO49420.1	Thailand	Asia	Putaporntip C, Jongwutiwes S, Hughes AL.Natural selection maintains a stable polymorphism at the circumsporozoite protein locus of Plasmodium falciparum in a low endemic area.Infect Genet Evol. 2009 Jul;9(4):567-73.
CSP	ACO49421.1	Thailand	Asia	Putaporntip C, Jongwutiwes S, Hughes AL.Natural selection maintains a stable polymorphism at the circumsporozoite protein locus of Plasmodium falciparum in a low endemic area.Infect Genet Evol. 2009 Jul;9(4):567-73.
CSP	ACO49422.1	Thailand	Asia	Putaporntip C, Jongwutiwes S, Hughes AL.Natural selection maintains a stable polymorphism at the circumsporozoite protein locus of Plasmodium falciparum in a low endemic area.Infect Genet Evol. 2009 Jul;9(4):567-73.
CSP	ACO49423.1	Thailand	Asia	Putaporntip C, Jongwutiwes S, Hughes AL.Natural selection maintains a stable polymorphism at the circumsporozoite protein locus of Plasmodium falciparum in a low endemic area.Infect Genet Evol. 2009 Jul;9(4):567-73.
CSP	ACO49424.1	Thailand	Asia	Putaporntip C, Jongwutiwes S, Hughes AL.Natural selection maintains a stable polymorphism at the circumsporozoite protein locus of Plasmodium falciparum in a low endemic area.Infect Genet Evol. 2009 Jul;9(4):567-73.
CSP	ACO49425.1	Thailand	Asia	Putaporntip C, Jongwutiwes S, Hughes AL.Natural selection maintains a stable polymorphism at the circumsporozoite protein locus of Plasmodium falciparum in a low endemic area.Infect Genet Evol. 2009 Jul;9(4):567-73.
CSP	ACO49426.1	Thailand	Asia	Putaporntip C, Jongwutiwes S, Hughes AL.Natural selection maintains a stable polymorphism at the circumsporozoite protein locus of Plasmodium falciparum in a low endemic area.Infect Genet Evol. 2009 Jul;9(4):567-73.
CSP	ACO49427.1	Thailand	Asia	Putaporntip C, Jongwutiwes S, Hughes AL.Natural selection maintains a stable polymorphism at the circumsporozoite protein locus of Plasmodium falciparum in a low endemic area.Infect Genet Evol. 2009 Jul;9(4):567-73.
CSP	ACO49428.1	Thailand	Asia	Putaporntip C, Jongwutiwes S, Hughes AL.Natural selection maintains a stable polymorphism at the circumsporozoite protein locus of Plasmodium falciparum in a low endemic area.Infect Genet Evol. 2009 Jul;9(4):567-73.
CSP	ACO49429.1	Thailand	Asia	Putaporntip C, Jongwutiwes S, Hughes AL.Natural selection maintains a stable polymorphism at the circumsporozoite protein locus of Plasmodium falciparum in a low endemic area.Infect Genet Evol. 2009 Jul;9(4):567-73.
CSP	ACO49430.1	Thailand	Asia	Putaporntip C, Jongwutiwes S, Hughes AL.Natural selection maintains a stable polymorphism at the circumsporozoite protein locus of Plasmodium falciparum in a low endemic area.Infect Genet Evol. 2009 Jul;9(4):567-73.
CSP	ACO49431.1	Thailand	Asia	Putaporntip C, Jongwutiwes S, Hughes AL.Natural selection maintains a stable polymorphism at the circumsporozoite protein locus of Plasmodium falciparum in a low endemic area.Infect Genet Evol. 2009 Jul;9(4):567-73.
CSP	ACO49432.1	Thailand	Asia	Putaporntip C, Jongwutiwes S, Hughes AL.Natural selection maintains a stable polymorphism at the circumsporozoite protein locus of Plasmodium falciparum in a low endemic area.Infect Genet Evol. 2009 Jul;9(4):567-73.
CSP	ACO49433.1	Thailand	Asia	Putaporntip C, Jongwutiwes S, Hughes AL.Natural selection maintains a stable polymorphism at the circumsporozoite protein locus of Plasmodium falciparum in a low endemic area.Infect Genet Evol. 2009 Jul;9(4):567-73.
CSP	ACO49434.1	Thailand	Asia	Putaporntip C, Jongwutiwes S, Hughes AL.Natural selection maintains a stable polymorphism at the circumsporozoite protein locus of Plasmodium falciparum in a low endemic area.Infect Genet Evol. 2009 Jul;9(4):567-73.
CSP	ACO49435.1	Thailand	Asia	Putaporntip C, Jongwutiwes S, Hughes AL.Natural selection maintains a stable polymorphism at the circumsporozoite protein locus of Plasmodium falciparum in a low endemic area.Infect Genet Evol. 2009 Jul;9(4):567-73.
CSP	ACO49436.1	Thailand	Asia	Putaporntip C, Jongwutiwes S, Hughes AL.Natural selection maintains a stable polymorphism at the circumsporozoite protein locus of Plasmodium falciparum in a low endemic area.Infect Genet Evol. 2009 Jul;9(4):567-73.
CSP	ACO49437.1	Thailand	Asia	Putaporntip C, Jongwutiwes S, Hughes AL.Natural selection maintains a stable polymorphism at the circumsporozoite protein locus of Plasmodium falciparum in a low endemic area.Infect Genet Evol. 2009 Jul;9(4):567-73.
CSP	ACO49438.1	Thailand	Asia	Putaporntip C, Jongwutiwes S, Hughes AL.Natural selection maintains a stable polymorphism at the circumsporozoite protein locus of Plasmodium falciparum in a low endemic area.Infect Genet Evol. 2009 Jul;9(4):567-73.
CSP	ACO49439.1	Thailand	Asia	Putaporntip C, Jongwutiwes S, Hughes AL.Natural selection maintains a stable polymorphism at the circumsporozoite protein locus of Plasmodium falciparum in a low endemic area.Infect Genet Evol. 2009 Jul;9(4):567-73.
CSP	ACO49440.1	Thailand	Asia	Putaporntip C, Jongwutiwes S, Hughes AL.Natural selection maintains a stable polymorphism at the circumsporozoite protein locus of Plasmodium falciparum in a low endemic area.Infect Genet Evol. 2009 Jul;9(4):567-73.
CSP	ACO49441.1	Thailand	Asia	Putaporntip C, Jongwutiwes S, Hughes AL.Natural selection maintains a stable polymorphism at the circumsporozoite protein locus of Plasmodium falciparum in a low endemic area.Infect Genet Evol. 2009 Jul;9(4):567-73.
CSP	ACO49442.1	Thailand	Asia	Putaporntip C, Jongwutiwes S, Hughes AL.Natural selection maintains a stable polymorphism at the circumsporozoite protein locus of Plasmodium falciparum in a low endemic area.Infect Genet Evol. 2009 Jul;9(4):567-73.
CSP	ACO49443.1	Thailand	Asia	Putaporntip C, Jongwutiwes S, Hughes AL.Natural selection maintains a stable polymorphism at the circumsporozoite protein locus of Plasmodium falciparum in a low endemic area.Infect Genet Evol. 2009 Jul;9(4):567-73.
CSP	ACO49444.1	Thailand	Asia	Putaporntip C, Jongwutiwes S, Hughes AL.Natural selection maintains a stable polymorphism at the circumsporozoite protein locus of Plasmodium falciparum in a low endemic area.Infect Genet Evol. 2009 Jul;9(4):567-73.
CSP	ACO49445.1	Thailand	Asia	Putaporntip C, Jongwutiwes S, Hughes AL.Natural selection maintains a stable polymorphism at the circumsporozoite protein locus of Plasmodium falciparum in a low endemic area.Infect Genet Evol. 2009 Jul;9(4):567-73.
CSP	ACO49446.1	Thailand	Asia	Putaporntip C, Jongwutiwes S, Hughes AL.Natural selection maintains a stable polymorphism at the circumsporozoite protein locus of Plasmodium falciparum in a low endemic area.Infect Genet Evol. 2009 Jul;9(4):567-73.
CSP	ACO49447.1	Thailand	Asia	Putaporntip C, Jongwutiwes S, Hughes AL.Natural selection maintains a stable polymorphism at the circumsporozoite protein locus of Plasmodium falciparum in a low endemic area.Infect Genet Evol. 2009 Jul;9(4):567-73.
CSP	ACO49448.1	Thailand	Asia	Putaporntip C, Jongwutiwes S, Hughes AL.Natural selection maintains a stable polymorphism at the circumsporozoite protein locus of Plasmodium falciparum in a low endemic area.Infect Genet Evol. 2009 Jul;9(4):567-73.
CSP	ACO49449.1	Thailand	Asia	Putaporntip C, Jongwutiwes S, Hughes AL.Natural selection maintains a stable polymorphism at the circumsporozoite protein locus of Plasmodium falciparum in a low endemic area.Infect Genet Evol. 2009 Jul;9(4):567-73.
CSP	ACO49450.1	Thailand	Asia	Putaporntip C, Jongwutiwes S, Hughes AL.Natural selection maintains a stable polymorphism at the circumsporozoite protein locus of Plasmodium falciparum in a low endemic area.Infect Genet Evol. 2009 Jul;9(4):567-73.
CSP	ACO49451.1	Thailand	Asia	Putaporntip C, Jongwutiwes S, Hughes AL.Natural selection maintains a stable polymorphism at the circumsporozoite protein locus of Plasmodium falciparum in a low endemic area.Infect Genet Evol. 2009 Jul;9(4):567-73.
CSP	ACO49452.1	Thailand	Asia	Putaporntip C, Jongwutiwes S, Hughes AL.Natural selection maintains a stable polymorphism at the circumsporozoite protein locus of Plasmodium falciparum in a low endemic area.Infect Genet Evol. 2009 Jul;9(4):567-73.
CSP	ACO49453.1	Thailand	Asia	Putaporntip C, Jongwutiwes S, Hughes AL.Natural selection maintains a stable polymorphism at the circumsporozoite protein locus of Plasmodium falciparum in a low endemic area.Infect Genet Evol. 2009 Jul;9(4):567-73.
CSP	ACO49454.1	Thailand	Asia	Putaporntip C, Jongwutiwes S, Hughes AL.Natural selection maintains a stable polymorphism at the circumsporozoite protein locus of Plasmodium falciparum in a low endemic area.Infect Genet Evol. 2009 Jul;9(4):567-73.
CSP	ACO49455.1	Thailand	Asia	Putaporntip C, Jongwutiwes S, Hughes AL.Natural selection maintains a stable polymorphism at the circumsporozoite protein locus of Plasmodium falciparum in a low endemic area.Infect Genet Evol. 2009 Jul;9(4):567-73.
CSP	ACO49456.1	Thailand	Asia	Putaporntip C, Jongwutiwes S, Hughes AL.Natural selection maintains a stable polymorphism at the circumsporozoite protein locus of Plasmodium falciparum in a low endemic area.Infect Genet Evol. 2009 Jul;9(4):567-73.
CSP	ACO49457.1	Thailand	Asia	Putaporntip C, Jongwutiwes S, Hughes AL.Natural selection maintains a stable polymorphism at the circumsporozoite protein locus of Plasmodium falciparum in a low endemic area.Infect Genet Evol. 2009 Jul;9(4):567-73.
CSP	ACO49458.1	Thailand	Asia	Putaporntip C, Jongwutiwes S, Hughes AL.Natural selection maintains a stable polymorphism at the circumsporozoite protein locus of Plasmodium falciparum in a low endemic area.Infect Genet Evol. 2009 Jul;9(4):567-73.
CSP	ACO49459.1	Thailand	Asia	Putaporntip C, Jongwutiwes S, Hughes AL.Natural selection maintains a stable polymorphism at the circumsporozoite protein locus of Plasmodium falciparum in a low endemic area.Infect Genet Evol. 2009 Jul;9(4):567-73.
CSP	ACO49460.1	Thailand	Asia	Putaporntip C, Jongwutiwes S, Hughes AL.Natural selection maintains a stable polymorphism at the circumsporozoite protein locus of Plasmodium falciparum in a low endemic area.Infect Genet Evol. 2009 Jul;9(4):567-73.
CSP	ACO49461.1	Thailand	Asia	Putaporntip C, Jongwutiwes S, Hughes AL.Natural selection maintains a stable polymorphism at the circumsporozoite protein locus of Plasmodium falciparum in a low endemic area.Infect Genet Evol. 2009 Jul;9(4):567-73.
CSP	ACO49462.1	Thailand	Asia	Putaporntip C, Jongwutiwes S, Hughes AL.Natural selection maintains a stable polymorphism at the circumsporozoite protein locus of Plasmodium falciparum in a low endemic area.Infect Genet Evol. 2009 Jul;9(4):567-73.
CSP	ACO49463.1	Thailand	Asia	Putaporntip C, Jongwutiwes S, Hughes AL.Natural selection maintains a stable polymorphism at the circumsporozoite protein locus of Plasmodium falciparum in a low endemic area.Infect Genet Evol. 2009 Jul;9(4):567-73.
CSP	ACO49464.1	Thailand	Asia	Putaporntip C, Jongwutiwes S, Hughes AL.Natural selection maintains a stable polymorphism at the circumsporozoite protein locus of Plasmodium falciparum in a low endemic area.Infect Genet Evol. 2009 Jul;9(4):567-73.
CSP	ACO49465.1	Thailand	Asia	Putaporntip C, Jongwutiwes S, Hughes AL.Natural selection maintains a stable polymorphism at the circumsporozoite protein locus of Plasmodium falciparum in a low endemic area.Infect Genet Evol. 2009 Jul;9(4):567-73.
CSP	ACO49466.1	Thailand	Asia	Putaporntip C, Jongwutiwes S, Hughes AL.Natural selection maintains a stable polymorphism at the circumsporozoite protein locus of Plasmodium falciparum in a low endemic area.Infect Genet Evol. 2009 Jul;9(4):567-73.
CSP	ACO49467.1	Thailand	Asia	Putaporntip C, Jongwutiwes S, Hughes AL.Natural selection maintains a stable polymorphism at the circumsporozoite protein locus of Plasmodium falciparum in a low endemic area.Infect Genet Evol. 2009 Jul;9(4):567-73.
CSP	ACO49468.1	Thailand	Asia	Putaporntip C, Jongwutiwes S, Hughes AL.Natural selection maintains a stable polymorphism at the circumsporozoite protein locus of Plasmodium falciparum in a low endemic area.Infect Genet Evol. 2009 Jul;9(4):567-73.
CSP	ACO49469.1	Thailand	Asia	Putaporntip C, Jongwutiwes S, Hughes AL.Natural selection maintains a stable polymorphism at the circumsporozoite protein locus of Plasmodium falciparum in a low endemic area.Infect Genet Evol. 2009 Jul;9(4):567-73.
CSP	ACO49470.1	Thailand	Asia	Putaporntip C, Jongwutiwes S, Hughes AL.Natural selection maintains a stable polymorphism at the circumsporozoite protein locus of Plasmodium falciparum in a low endemic area.Infect Genet Evol. 2009 Jul;9(4):567-73.
CSP	ACO49471.1	Thailand	Asia	Putaporntip C, Jongwutiwes S, Hughes AL.Natural selection maintains a stable polymorphism at the circumsporozoite protein locus of Plasmodium falciparum in a low endemic area.Infect Genet Evol. 2009 Jul;9(4):567-73.
CSP	ACO49472.1	Thailand	Asia	Putaporntip C, Jongwutiwes S, Hughes AL.Natural selection maintains a stable polymorphism at the circumsporozoite protein locus of Plasmodium falciparum in a low endemic area.Infect Genet Evol. 2009 Jul;9(4):567-73.
CSP	ACO49473.1	Thailand	Asia	Putaporntip C, Jongwutiwes S, Hughes AL.Natural selection maintains a stable polymorphism at the circumsporozoite protein locus of Plasmodium falciparum in a low endemic area.Infect Genet Evol. 2009 Jul;9(4):567-73.
CSP	ACO49474.1	Thailand	Asia	Putaporntip C, Jongwutiwes S, Hughes AL.Natural selection maintains a stable polymorphism at the circumsporozoite protein locus of Plasmodium falciparum in a low endemic area.Infect Genet Evol. 2009 Jul;9(4):567-73.
CSP	ACO49475.1	Thailand	Asia	Putaporntip C, Jongwutiwes S, Hughes AL.Natural selection maintains a stable polymorphism at the circumsporozoite protein locus of Plasmodium falciparum in a low endemic area.Infect Genet Evol. 2009 Jul;9(4):567-73.
CSP	ACO49476.1	Thailand	Asia	Putaporntip C, Jongwutiwes S, Hughes AL.Natural selection maintains a stable polymorphism at the circumsporozoite protein locus of Plasmodium falciparum in a low endemic area.Infect Genet Evol. 2009 Jul;9(4):567-73.
CSP	ACO49477.1	Thailand	Asia	Putaporntip C, Jongwutiwes S, Hughes AL.Natural selection maintains a stable polymorphism at the circumsporozoite protein locus of Plasmodium falciparum in a low endemic area.Infect Genet Evol. 2009 Jul;9(4):567-73.
CSP	ACO49478.1	Thailand	Asia	Putaporntip C, Jongwutiwes S, Hughes AL.Natural selection maintains a stable polymorphism at the circumsporozoite protein locus of Plasmodium falciparum in a low endemic area.Infect Genet Evol. 2009 Jul;9(4):567-73.
CSP	ACO49479.1	Thailand	Asia	Putaporntip C, Jongwutiwes S, Hughes AL.Natural selection maintains a stable polymorphism at the circumsporozoite protein locus of Plasmodium falciparum in a low endemic area.Infect Genet Evol. 2009 Jul;9(4):567-73.
CSP	ACO49480.1	Thailand	Asia	Putaporntip C, Jongwutiwes S, Hughes AL.Natural selection maintains a stable polymorphism at the circumsporozoite protein locus of Plasmodium falciparum in a low endemic area.Infect Genet Evol. 2009 Jul;9(4):567-73.
CSP	ACO49481.1	Thailand	Asia	Putaporntip C, Jongwutiwes S, Hughes AL.Natural selection maintains a stable polymorphism at the circumsporozoite protein locus of Plasmodium falciparum in a low endemic area.Infect Genet Evol. 2009 Jul;9(4):567-73.
CSP	ACO49482.1	Thailand	Asia	Putaporntip C, Jongwutiwes S, Hughes AL.Natural selection maintains a stable polymorphism at the circumsporozoite protein locus of Plasmodium falciparum in a low endemic area.Infect Genet Evol. 2009 Jul;9(4):567-73.
CSP	ACO49483.1	Thailand	Asia	Putaporntip C, Jongwutiwes S, Hughes AL.Natural selection maintains a stable polymorphism at the circumsporozoite protein locus of Plasmodium falciparum in a low endemic area.Infect Genet Evol. 2009 Jul;9(4):567-73.
CSP	ACO49484.1	Thailand	Asia	Putaporntip C, Jongwutiwes S, Hughes AL.Natural selection maintains a stable polymorphism at the circumsporozoite protein locus of Plasmodium falciparum in a low endemic area.Infect Genet Evol. 2009 Jul;9(4):567-73.
CSP	ACO49485.1	Thailand	Asia	Putaporntip C, Jongwutiwes S, Hughes AL.Natural selection maintains a stable polymorphism at the circumsporozoite protein locus of Plasmodium falciparum in a low endemic area.Infect Genet Evol. 2009 Jul;9(4):567-73.
CSP	ACO49486.1	Thailand	Asia	Putaporntip C, Jongwutiwes S, Hughes AL.Natural selection maintains a stable polymorphism at the circumsporozoite protein locus of Plasmodium falciparum in a low endemic area.Infect Genet Evol. 2009 Jul;9(4):567-73.
CSP	ACO49487.1	Thailand	Asia	Putaporntip C, Jongwutiwes S, Hughes AL.Natural selection maintains a stable polymorphism at the circumsporozoite protein locus of Plasmodium falciparum in a low endemic area.Infect Genet Evol. 2009 Jul;9(4):567-73.
CSP	ACO49488.1	Thailand	Asia	Putaporntip C, Jongwutiwes S, Hughes AL.Natural selection maintains a stable polymorphism at the circumsporozoite protein locus of Plasmodium falciparum in a low endemic area.Infect Genet Evol. 2009 Jul;9(4):567-73.
CSP	ACO49489.1	Thailand	Asia	Putaporntip C, Jongwutiwes S, Hughes AL.Natural selection maintains a stable polymorphism at the circumsporozoite protein locus of Plasmodium falciparum in a low endemic area.Infect Genet Evol. 2009 Jul;9(4):567-73.
CSP	ACO49490.1	Thailand	Asia	Putaporntip C, Jongwutiwes S, Hughes AL.Natural selection maintains a stable polymorphism at the circumsporozoite protein locus of Plasmodium falciparum in a low endemic area.Infect Genet Evol. 2009 Jul;9(4):567-73.
CSP	ACO49491.1	Thailand	Asia	Putaporntip C, Jongwutiwes S, Hughes AL.Natural selection maintains a stable polymorphism at the circumsporozoite protein locus of Plasmodium falciparum in a low endemic area.Infect Genet Evol. 2009 Jul;9(4):567-73.
CSP	ACO49492.1	Thailand	Asia	Putaporntip C, Jongwutiwes S, Hughes AL.Natural selection maintains a stable polymorphism at the circumsporozoite protein locus of Plasmodium falciparum in a low endemic area.Infect Genet Evol. 2009 Jul;9(4):567-73.
CSP	ACO49493.1	Thailand	Asia	Putaporntip C, Jongwutiwes S, Hughes AL.Natural selection maintains a stable polymorphism at the circumsporozoite protein locus of Plasmodium falciparum in a low endemic area.Infect Genet Evol. 2009 Jul;9(4):567-73.
CSP	ACO49494.1	Thailand	Asia	Putaporntip C, Jongwutiwes S, Hughes AL.Natural selection maintains a stable polymorphism at the circumsporozoite protein locus of Plasmodium falciparum in a low endemic area.Infect Genet Evol. 2009 Jul;9(4):567-73.
CSP	ACO49495.1	Thailand	Asia	Putaporntip C, Jongwutiwes S, Hughes AL.Natural selection maintains a stable polymorphism at the circumsporozoite protein locus of Plasmodium falciparum in a low endemic area.Infect Genet Evol. 2009 Jul;9(4):567-73.
CSP	ACO49496.1	Thailand	Asia	Putaporntip C, Jongwutiwes S, Hughes AL.Natural selection maintains a stable polymorphism at the circumsporozoite protein locus of Plasmodium falciparum in a low endemic area.Infect Genet Evol. 2009 Jul;9(4):567-73.
CSP	ACO49497.1	Thailand	Asia	Putaporntip C, Jongwutiwes S, Hughes AL.Natural selection maintains a stable polymorphism at the circumsporozoite protein locus of Plasmodium falciparum in a low endemic area.Infect Genet Evol. 2009 Jul;9(4):567-73.
CSP	ACO49498.1	Thailand	Asia	Putaporntip C, Jongwutiwes S, Hughes AL.Natural selection maintains a stable polymorphism at the circumsporozoite protein locus of Plasmodium falciparum in a low endemic area.Infect Genet Evol. 2009 Jul;9(4):567-73.
CSP	ACO49499.1	Thailand	Asia	Putaporntip C, Jongwutiwes S, Hughes AL.Natural selection maintains a stable polymorphism at the circumsporozoite protein locus of Plasmodium falciparum in a low endemic area.Infect Genet Evol. 2009 Jul;9(4):567-73.
CSP	ACO49500.1	Thailand	Asia	Putaporntip C, Jongwutiwes S, Hughes AL.Natural selection maintains a stable polymorphism at the circumsporozoite protein locus of Plasmodium falciparum in a low endemic area.Infect Genet Evol. 2009 Jul;9(4):567-73.
CSP	ACO49501.1	Thailand	Asia	Putaporntip C, Jongwutiwes S, Hughes AL.Natural selection maintains a stable polymorphism at the circumsporozoite protein locus of Plasmodium falciparum in a low endemic area.Infect Genet Evol. 2009 Jul;9(4):567-73.
CSP	ACO49502.1	Thailand	Asia	Putaporntip C, Jongwutiwes S, Hughes AL.Natural selection maintains a stable polymorphism at the circumsporozoite protein locus of Plasmodium falciparum in a low endemic area.Infect Genet Evol. 2009 Jul;9(4):567-73.
CSP	ACO49503.1	Thailand	Asia	Putaporntip C, Jongwutiwes S, Hughes AL.Natural selection maintains a stable polymorphism at the circumsporozoite protein locus of Plasmodium falciparum in a low endemic area.Infect Genet Evol. 2009 Jul;9(4):567-73.
CSP	ACO49504.1	Thailand	Asia	Putaporntip C, Jongwutiwes S, Hughes AL.Natural selection maintains a stable polymorphism at the circumsporozoite protein locus of Plasmodium falciparum in a low endemic area.Infect Genet Evol. 2009 Jul;9(4):567-73.
CSP	ACO49505.1	Thailand	Asia	Putaporntip C, Jongwutiwes S, Hughes AL.Natural selection maintains a stable polymorphism at the circumsporozoite protein locus of Plasmodium falciparum in a low endemic area.Infect Genet Evol. 2009 Jul;9(4):567-73.
CSP	ACO49506.1	Thailand	Asia	Putaporntip C, Jongwutiwes S, Hughes AL.Natural selection maintains a stable polymorphism at the circumsporozoite protein locus of Plasmodium falciparum in a low endemic area.Infect Genet Evol. 2009 Jul;9(4):567-73.
CSP	ACO49507.1	Thailand	Asia	Putaporntip C, Jongwutiwes S, Hughes AL.Natural selection maintains a stable polymorphism at the circumsporozoite protein locus of Plasmodium falciparum in a low endemic area.Infect Genet Evol. 2009 Jul;9(4):567-73.
CSP	ACO49508.1	Thailand	Asia	Putaporntip C, Jongwutiwes S, Hughes AL.Natural selection maintains a stable polymorphism at the circumsporozoite protein locus of Plasmodium falciparum in a low endemic area.Infect Genet Evol. 2009 Jul;9(4):567-73.
CSP	ACO49509.1	Thailand	Asia	Putaporntip C, Jongwutiwes S, Hughes AL.Natural selection maintains a stable polymorphism at the circumsporozoite protein locus of Plasmodium falciparum in a low endemic area.Infect Genet Evol. 2009 Jul;9(4):567-73.
CSP	ACO49510.1	Thailand	Asia	Putaporntip C, Jongwutiwes S, Hughes AL.Natural selection maintains a stable polymorphism at the circumsporozoite protein locus of Plasmodium falciparum in a low endemic area.Infect Genet Evol. 2009 Jul;9(4):567-73.
CSP	ACO49511.1	Thailand	Asia	Putaporntip C, Jongwutiwes S, Hughes AL.Natural selection maintains a stable polymorphism at the circumsporozoite protein locus of Plasmodium falciparum in a low endemic area.Infect Genet Evol. 2009 Jul;9(4):567-73.
CSP	ACO49512.1	Thailand	Asia	Putaporntip C, Jongwutiwes S, Hughes AL.Natural selection maintains a stable polymorphism at the circumsporozoite protein locus of Plasmodium falciparum in a low endemic area.Infect Genet Evol. 2009 Jul;9(4):567-73.
CSP	ACO49513.1	Thailand	Asia	Putaporntip C, Jongwutiwes S, Hughes AL.Natural selection maintains a stable polymorphism at the circumsporozoite protein locus of Plasmodium falciparum in a low endemic area.Infect Genet Evol. 2009 Jul;9(4):567-73.
CSP	ACO49514.1	Thailand	Asia	Putaporntip C, Jongwutiwes S, Hughes AL.Natural selection maintains a stable polymorphism at the circumsporozoite protein locus of Plasmodium falciparum in a low endemic area.Infect Genet Evol. 2009 Jul;9(4):567-73.
CSP	ACO49515.1	Thailand	Asia	Putaporntip C, Jongwutiwes S, Hughes AL.Natural selection maintains a stable polymorphism at the circumsporozoite protein locus of Plasmodium falciparum in a low endemic area.Infect Genet Evol. 2009 Jul;9(4):567-73.
CSP	ACO49516.1	Thailand	Asia	Putaporntip C, Jongwutiwes S, Hughes AL.Natural selection maintains a stable polymorphism at the circumsporozoite protein locus of Plasmodium falciparum in a low endemic area.Infect Genet Evol. 2009 Jul;9(4):567-73.
CSP	ACO49517.1	Thailand	Asia	Putaporntip C, Jongwutiwes S, Hughes AL.Natural selection maintains a stable polymorphism at the circumsporozoite protein locus of Plasmodium falciparum in a low endemic area.Infect Genet Evol. 2009 Jul;9(4):567-73.
CSP	ACO49518.1	Thailand	Asia	Putaporntip C, Jongwutiwes S, Hughes AL.Natural selection maintains a stable polymorphism at the circumsporozoite protein locus of Plasmodium falciparum in a low endemic area.Infect Genet Evol. 2009 Jul;9(4):567-73.
CSP	ACO49519.1	Thailand	Asia	Putaporntip C, Jongwutiwes S, Hughes AL.Natural selection maintains a stable polymorphism at the circumsporozoite protein locus of Plasmodium falciparum in a low endemic area.Infect Genet Evol. 2009 Jul;9(4):567-73.
CSP	ACO49520.1	Thailand	Asia	Putaporntip C, Jongwutiwes S, Hughes AL.Natural selection maintains a stable polymorphism at the circumsporozoite protein locus of Plasmodium falciparum in a low endemic area.Infect Genet Evol. 2009 Jul;9(4):567-73.
CSP	ACO49521.1	Thailand	Asia	Putaporntip C, Jongwutiwes S, Hughes AL.Natural selection maintains a stable polymorphism at the circumsporozoite protein locus of Plasmodium falciparum in a low endemic area.Infect Genet Evol. 2009 Jul;9(4):567-73.
CSP	ACO49522.1	Thailand	Asia	Putaporntip C, Jongwutiwes S, Hughes AL.Natural selection maintains a stable polymorphism at the circumsporozoite protein locus of Plasmodium falciparum in a low endemic area.Infect Genet Evol. 2009 Jul;9(4):567-73.
CSP	ACO49523.1	Thailand	Asia	Putaporntip C, Jongwutiwes S, Hughes AL.Natural selection maintains a stable polymorphism at the circumsporozoite protein locus of Plasmodium falciparum in a low endemic area.Infect Genet Evol. 2009 Jul;9(4):567-73.
CSP	ACO49524.1	Thailand	Asia	Putaporntip C, Jongwutiwes S, Hughes AL.Natural selection maintains a stable polymorphism at the circumsporozoite protein locus of Plasmodium falciparum in a low endemic area.Infect Genet Evol. 2009 Jul;9(4):567-73.
CSP	ACO49525.1	Thailand	Asia	Putaporntip C, Jongwutiwes S, Hughes AL.Natural selection maintains a stable polymorphism at the circumsporozoite protein locus of Plasmodium falciparum in a low endemic area.Infect Genet Evol. 2009 Jul;9(4):567-73.
CSP	ACO49526.1	Thailand	Asia	Putaporntip C, Jongwutiwes S, Hughes AL.Natural selection maintains a stable polymorphism at the circumsporozoite protein locus of Plasmodium falciparum in a low endemic area.Infect Genet Evol. 2009 Jul;9(4):567-73.
CSP	ACO49527.1	Thailand	Asia	Putaporntip C, Jongwutiwes S, Hughes AL.Natural selection maintains a stable polymorphism at the circumsporozoite protein locus of Plasmodium falciparum in a low endemic area.Infect Genet Evol. 2009 Jul;9(4):567-73.
CSP	ACO49528.1	Thailand	Asia	Putaporntip C, Jongwutiwes S, Hughes AL.Natural selection maintains a stable polymorphism at the circumsporozoite protein locus of Plasmodium falciparum in a low endemic area.Infect Genet Evol. 2009 Jul;9(4):567-73.
CSP	ACO49529.1	Thailand	Asia	Putaporntip C, Jongwutiwes S, Hughes AL.Natural selection maintains a stable polymorphism at the circumsporozoite protein locus of Plasmodium falciparum in a low endemic area.Infect Genet Evol. 2009 Jul;9(4):567-73.
CSP	ACO49530.1	Thailand	Asia	Putaporntip C, Jongwutiwes S, Hughes AL.Natural selection maintains a stable polymorphism at the circumsporozoite protein locus of Plasmodium falciparum in a low endemic area.Infect Genet Evol. 2009 Jul;9(4):567-73.
CSP	ACO49531.1	Thailand	Asia	Putaporntip C, Jongwutiwes S, Hughes AL.Natural selection maintains a stable polymorphism at the circumsporozoite protein locus of Plasmodium falciparum in a low endemic area.Infect Genet Evol. 2009 Jul;9(4):567-73.
CSP	ACO49532.1	Thailand	Asia	Putaporntip C, Jongwutiwes S, Hughes AL.Natural selection maintains a stable polymorphism at the circumsporozoite protein locus of Plasmodium falciparum in a low endemic area.Infect Genet Evol. 2009 Jul;9(4):567-73.
CSP	ACO49533.1	Thailand	Asia	Putaporntip C, Jongwutiwes S, Hughes AL.Natural selection maintains a stable polymorphism at the circumsporozoite protein locus of Plasmodium falciparum in a low endemic area.Infect Genet Evol. 2009 Jul;9(4):567-73.
CSP	ACO49534.1	Thailand	Asia	Putaporntip C, Jongwutiwes S, Hughes AL.Natural selection maintains a stable polymorphism at the circumsporozoite protein locus of Plasmodium falciparum in a low endemic area.Infect Genet Evol. 2009 Jul;9(4):567-73.
CSP	ACO49535.1	Thailand	Asia	Putaporntip C, Jongwutiwes S, Hughes AL.Natural selection maintains a stable polymorphism at the circumsporozoite protein locus of Plasmodium falciparum in a low endemic area.Infect Genet Evol. 2009 Jul;9(4):567-73.
CSP	ACO49536.1	Thailand	Asia	Putaporntip C, Jongwutiwes S, Hughes AL.Natural selection maintains a stable polymorphism at the circumsporozoite protein locus of Plasmodium falciparum in a low endemic area.Infect Genet Evol. 2009 Jul;9(4):567-73.
CSP	ACO49537.1	Thailand	Asia	Putaporntip C, Jongwutiwes S, Hughes AL.Natural selection maintains a stable polymorphism at the circumsporozoite protein locus of Plasmodium falciparum in a low endemic area.Infect Genet Evol. 2009 Jul;9(4):567-73.
CSP	ACO49538.1	Thailand	Asia	Putaporntip C, Jongwutiwes S, Hughes AL.Natural selection maintains a stable polymorphism at the circumsporozoite protein locus of Plasmodium falciparum in a low endemic area.Infect Genet Evol. 2009 Jul;9(4):567-73.
CSP	ACO49539.1	Thailand	Asia	Putaporntip C, Jongwutiwes S, Hughes AL.Natural selection maintains a stable polymorphism at the circumsporozoite protein locus of Plasmodium falciparum in a low endemic area.Infect Genet Evol. 2009 Jul;9(4):567-73.
CSP	ACO49540.1	Thailand	Asia	Putaporntip C, Jongwutiwes S, Hughes AL.Natural selection maintains a stable polymorphism at the circumsporozoite protein locus of Plasmodium falciparum in a low endemic area.Infect Genet Evol. 2009 Jul;9(4):567-73.
CSP	ACO49541.1	Thailand	Asia	Putaporntip C, Jongwutiwes S, Hughes AL.Natural selection maintains a stable polymorphism at the circumsporozoite protein locus of Plasmodium falciparum in a low endemic area.Infect Genet Evol. 2009 Jul;9(4):567-73.
CSP	ACO49542.1	Thailand	Asia	Putaporntip C, Jongwutiwes S, Hughes AL.Natural selection maintains a stable polymorphism at the circumsporozoite protein locus of Plasmodium falciparum in a low endemic area.Infect Genet Evol. 2009 Jul;9(4):567-73.
CSP	ACO49543.1	Thailand	Asia	Putaporntip C, Jongwutiwes S, Hughes AL.Natural selection maintains a stable polymorphism at the circumsporozoite protein locus of Plasmodium falciparum in a low endemic area.Infect Genet Evol. 2009 Jul;9(4):567-73.
CSP	ACO49544.1	Thailand	Asia	Putaporntip C, Jongwutiwes S, Hughes AL.Natural selection maintains a stable polymorphism at the circumsporozoite protein locus of Plasmodium falciparum in a low endemic area.Infect Genet Evol. 2009 Jul;9(4):567-73.
CSP	ACO49545.1	Thailand	Asia	Putaporntip C, Jongwutiwes S, Hughes AL.Natural selection maintains a stable polymorphism at the circumsporozoite protein locus of Plasmodium falciparum in a low endemic area.Infect Genet Evol. 2009 Jul;9(4):567-73.
CSP	AEI28925.1	India	Asia	Zeeshan M, Alam MT, Vinayak S, Bora H, Tyagi RK, Alam MS, Choudhary V, Mittra P, Lumb V, Bharti PK, Udhayakumar V, Singh N, Jain V, Singh PP, Sharma YD.Genetic variation in the Plasmodium falciparum circumsporozoite protein in India and its relevance to RTS,S malaria vaccine.PLoS One. 2012;7(8):e43430.
CSP	AEI28926.1	India	Asia	Zeeshan M, Alam MT, Vinayak S, Bora H, Tyagi RK, Alam MS, Choudhary V, Mittra P, Lumb V, Bharti PK, Udhayakumar V, Singh N, Jain V, Singh PP, Sharma YD.Genetic variation in the Plasmodium falciparum circumsporozoite protein in India and its relevance to RTS,S malaria vaccine.PLoS One. 2012;7(8):e43430.
CSP	AEI28927.1	India	Asia	Zeeshan M, Alam MT, Vinayak S, Bora H, Tyagi RK, Alam MS, Choudhary V, Mittra P, Lumb V, Bharti PK, Udhayakumar V, Singh N, Jain V, Singh PP, Sharma YD.Genetic variation in the Plasmodium falciparum circumsporozoite protein in India and its relevance to RTS,S malaria vaccine.PLoS One. 2012;7(8):e43430.
CSP	AEI28928.1	India	Asia	Zeeshan M, Alam MT, Vinayak S, Bora H, Tyagi RK, Alam MS, Choudhary V, Mittra P, Lumb V, Bharti PK, Udhayakumar V, Singh N, Jain V, Singh PP, Sharma YD.Genetic variation in the Plasmodium falciparum circumsporozoite protein in India and its relevance to RTS,S malaria vaccine.PLoS One. 2012;7(8):e43430.
CSP	AEI28929.1	India	Asia	Zeeshan M, Alam MT, Vinayak S, Bora H, Tyagi RK, Alam MS, Choudhary V, Mittra P, Lumb V, Bharti PK, Udhayakumar V, Singh N, Jain V, Singh PP, Sharma YD.Genetic variation in the Plasmodium falciparum circumsporozoite protein in India and its relevance to RTS,S malaria vaccine.PLoS One. 2012;7(8):e43430.
CSP	AEI28930.1	India	Asia	Zeeshan M, Alam MT, Vinayak S, Bora H, Tyagi RK, Alam MS, Choudhary V, Mittra P, Lumb V, Bharti PK, Udhayakumar V, Singh N, Jain V, Singh PP, Sharma YD.Genetic variation in the Plasmodium falciparum circumsporozoite protein in India and its relevance to RTS,S malaria vaccine.PLoS One. 2012;7(8):e43430.
CSP	AEI28931.1	India	Asia	Zeeshan M, Alam MT, Vinayak S, Bora H, Tyagi RK, Alam MS, Choudhary V, Mittra P, Lumb V, Bharti PK, Udhayakumar V, Singh N, Jain V, Singh PP, Sharma YD.Genetic variation in the Plasmodium falciparum circumsporozoite protein in India and its relevance to RTS,S malaria vaccine.PLoS One. 2012;7(8):e43430.
CSP	AEI28932.1	India	Asia	Zeeshan M, Alam MT, Vinayak S, Bora H, Tyagi RK, Alam MS, Choudhary V, Mittra P, Lumb V, Bharti PK, Udhayakumar V, Singh N, Jain V, Singh PP, Sharma YD.Genetic variation in the Plasmodium falciparum circumsporozoite protein in India and its relevance to RTS,S malaria vaccine.PLoS One. 2012;7(8):e43430.
CSP	AEI28933.1	India	Asia	Zeeshan M, Alam MT, Vinayak S, Bora H, Tyagi RK, Alam MS, Choudhary V, Mittra P, Lumb V, Bharti PK, Udhayakumar V, Singh N, Jain V, Singh PP, Sharma YD.Genetic variation in the Plasmodium falciparum circumsporozoite protein in India and its relevance to RTS,S malaria vaccine.PLoS One. 2012;7(8):e43430.
CSP	AEI28934.1	India	Asia	Zeeshan M, Alam MT, Vinayak S, Bora H, Tyagi RK, Alam MS, Choudhary V, Mittra P, Lumb V, Bharti PK, Udhayakumar V, Singh N, Jain V, Singh PP, Sharma YD.Genetic variation in the Plasmodium falciparum circumsporozoite protein in India and its relevance to RTS,S malaria vaccine.PLoS One. 2012;7(8):e43430.
CSP	AEI28935.1	India	Asia	Zeeshan M, Alam MT, Vinayak S, Bora H, Tyagi RK, Alam MS, Choudhary V, Mittra P, Lumb V, Bharti PK, Udhayakumar V, Singh N, Jain V, Singh PP, Sharma YD.Genetic variation in the Plasmodium falciparum circumsporozoite protein in India and its relevance to RTS,S malaria vaccine.PLoS One. 2012;7(8):e43430.
CSP	AEI28936.1	India	Asia	Zeeshan M, Alam MT, Vinayak S, Bora H, Tyagi RK, Alam MS, Choudhary V, Mittra P, Lumb V, Bharti PK, Udhayakumar V, Singh N, Jain V, Singh PP, Sharma YD.Genetic variation in the Plasmodium falciparum circumsporozoite protein in India and its relevance to RTS,S malaria vaccine.PLoS One. 2012;7(8):e43430.
CSP	AEI28937.1	India	Asia	Zeeshan M, Alam MT, Vinayak S, Bora H, Tyagi RK, Alam MS, Choudhary V, Mittra P, Lumb V, Bharti PK, Udhayakumar V, Singh N, Jain V, Singh PP, Sharma YD.Genetic variation in the Plasmodium falciparum circumsporozoite protein in India and its relevance to RTS,S malaria vaccine.PLoS One. 2012;7(8):e43430.
CSP	AEI28938.1	India	Asia	Zeeshan M, Alam MT, Vinayak S, Bora H, Tyagi RK, Alam MS, Choudhary V, Mittra P, Lumb V, Bharti PK, Udhayakumar V, Singh N, Jain V, Singh PP, Sharma YD.Genetic variation in the Plasmodium falciparum circumsporozoite protein in India and its relevance to RTS,S malaria vaccine.PLoS One. 2012;7(8):e43430.
CSP	AEI28939.1	India	Asia	Zeeshan M, Alam MT, Vinayak S, Bora H, Tyagi RK, Alam MS, Choudhary V, Mittra P, Lumb V, Bharti PK, Udhayakumar V, Singh N, Jain V, Singh PP, Sharma YD.Genetic variation in the Plasmodium falciparum circumsporozoite protein in India and its relevance to RTS,S malaria vaccine.PLoS One. 2012;7(8):e43430.
CSP	AEI28940.1	India	Asia	Zeeshan M, Alam MT, Vinayak S, Bora H, Tyagi RK, Alam MS, Choudhary V, Mittra P, Lumb V, Bharti PK, Udhayakumar V, Singh N, Jain V, Singh PP, Sharma YD.Genetic variation in the Plasmodium falciparum circumsporozoite protein in India and its relevance to RTS,S malaria vaccine.PLoS One. 2012;7(8):e43430.
CSP	AEI28941.1	India	Asia	Zeeshan M, Alam MT, Vinayak S, Bora H, Tyagi RK, Alam MS, Choudhary V, Mittra P, Lumb V, Bharti PK, Udhayakumar V, Singh N, Jain V, Singh PP, Sharma YD.Genetic variation in the Plasmodium falciparum circumsporozoite protein in India and its relevance to RTS,S malaria vaccine.PLoS One. 2012;7(8):e43430.
CSP	AEI28942.1	India	Asia	Zeeshan M, Alam MT, Vinayak S, Bora H, Tyagi RK, Alam MS, Choudhary V, Mittra P, Lumb V, Bharti PK, Udhayakumar V, Singh N, Jain V, Singh PP, Sharma YD.Genetic variation in the Plasmodium falciparum circumsporozoite protein in India and its relevance to RTS,S malaria vaccine.PLoS One. 2012;7(8):e43430.
CSP	AEI28943.1	India	Asia	Zeeshan M, Alam MT, Vinayak S, Bora H, Tyagi RK, Alam MS, Choudhary V, Mittra P, Lumb V, Bharti PK, Udhayakumar V, Singh N, Jain V, Singh PP, Sharma YD.Genetic variation in the Plasmodium falciparum circumsporozoite protein in India and its relevance to RTS,S malaria vaccine.PLoS One. 2012;7(8):e43430.
CSP	AEI28944.1	India	Asia	Zeeshan M, Alam MT, Vinayak S, Bora H, Tyagi RK, Alam MS, Choudhary V, Mittra P, Lumb V, Bharti PK, Udhayakumar V, Singh N, Jain V, Singh PP, Sharma YD.Genetic variation in the Plasmodium falciparum circumsporozoite protein in India and its relevance to RTS,S malaria vaccine.PLoS One. 2012;7(8):e43430.
CSP	AEI28945.1	India	Asia	Zeeshan M, Alam MT, Vinayak S, Bora H, Tyagi RK, Alam MS, Choudhary V, Mittra P, Lumb V, Bharti PK, Udhayakumar V, Singh N, Jain V, Singh PP, Sharma YD.Genetic variation in the Plasmodium falciparum circumsporozoite protein in India and its relevance to RTS,S malaria vaccine.PLoS One. 2012;7(8):e43430.
CSP	AEI28946.1	India	Asia	Zeeshan M, Alam MT, Vinayak S, Bora H, Tyagi RK, Alam MS, Choudhary V, Mittra P, Lumb V, Bharti PK, Udhayakumar V, Singh N, Jain V, Singh PP, Sharma YD.Genetic variation in the Plasmodium falciparum circumsporozoite protein in India and its relevance to RTS,S malaria vaccine.PLoS One. 2012;7(8):e43430.
CSP	AEI28947.1	India	Asia	Zeeshan M, Alam MT, Vinayak S, Bora H, Tyagi RK, Alam MS, Choudhary V, Mittra P, Lumb V, Bharti PK, Udhayakumar V, Singh N, Jain V, Singh PP, Sharma YD.Genetic variation in the Plasmodium falciparum circumsporozoite protein in India and its relevance to RTS,S malaria vaccine.PLoS One. 2012;7(8):e43430.
CSP	AEI28948.1	India	Asia	Zeeshan M, Alam MT, Vinayak S, Bora H, Tyagi RK, Alam MS, Choudhary V, Mittra P, Lumb V, Bharti PK, Udhayakumar V, Singh N, Jain V, Singh PP, Sharma YD.Genetic variation in the Plasmodium falciparum circumsporozoite protein in India and its relevance to RTS,S malaria vaccine.PLoS One. 2012;7(8):e43430.
CSP	AEI28949.1	India	Asia	Zeeshan M, Alam MT, Vinayak S, Bora H, Tyagi RK, Alam MS, Choudhary V, Mittra P, Lumb V, Bharti PK, Udhayakumar V, Singh N, Jain V, Singh PP, Sharma YD.Genetic variation in the Plasmodium falciparum circumsporozoite protein in India and its relevance to RTS,S malaria vaccine.PLoS One. 2012;7(8):e43430.
CSP	AEI28950.1	India	Asia	Zeeshan M, Alam MT, Vinayak S, Bora H, Tyagi RK, Alam MS, Choudhary V, Mittra P, Lumb V, Bharti PK, Udhayakumar V, Singh N, Jain V, Singh PP, Sharma YD.Genetic variation in the Plasmodium falciparum circumsporozoite protein in India and its relevance to RTS,S malaria vaccine.PLoS One. 2012;7(8):e43430.
CSP	AEI28951.1	India	Asia	Zeeshan M, Alam MT, Vinayak S, Bora H, Tyagi RK, Alam MS, Choudhary V, Mittra P, Lumb V, Bharti PK, Udhayakumar V, Singh N, Jain V, Singh PP, Sharma YD.Genetic variation in the Plasmodium falciparum circumsporozoite protein in India and its relevance to RTS,S malaria vaccine.PLoS One. 2012;7(8):e43430.
CSP	AEI28952.1	India	Asia	Zeeshan M, Alam MT, Vinayak S, Bora H, Tyagi RK, Alam MS, Choudhary V, Mittra P, Lumb V, Bharti PK, Udhayakumar V, Singh N, Jain V, Singh PP, Sharma YD.Genetic variation in the Plasmodium falciparum circumsporozoite protein in India and its relevance to RTS,S malaria vaccine.PLoS One. 2012;7(8):e43430.
CSP	AEI28953.1	India	Asia	Zeeshan M, Alam MT, Vinayak S, Bora H, Tyagi RK, Alam MS, Choudhary V, Mittra P, Lumb V, Bharti PK, Udhayakumar V, Singh N, Jain V, Singh PP, Sharma YD.Genetic variation in the Plasmodium falciparum circumsporozoite protein in India and its relevance to RTS,S malaria vaccine.PLoS One. 2012;7(8):e43430.
CSP	AEI28954.1	India	Asia	Zeeshan M, Alam MT, Vinayak S, Bora H, Tyagi RK, Alam MS, Choudhary V, Mittra P, Lumb V, Bharti PK, Udhayakumar V, Singh N, Jain V, Singh PP, Sharma YD.Genetic variation in the Plasmodium falciparum circumsporozoite protein in India and its relevance to RTS,S malaria vaccine.PLoS One. 2012;7(8):e43430.
CSP	AEI28955.1	India	Asia	Zeeshan M, Alam MT, Vinayak S, Bora H, Tyagi RK, Alam MS, Choudhary V, Mittra P, Lumb V, Bharti PK, Udhayakumar V, Singh N, Jain V, Singh PP, Sharma YD.Genetic variation in the Plasmodium falciparum circumsporozoite protein in India and its relevance to RTS,S malaria vaccine.PLoS One. 2012;7(8):e43430.
CSP	AEI28956.1	India	Asia	Zeeshan M, Alam MT, Vinayak S, Bora H, Tyagi RK, Alam MS, Choudhary V, Mittra P, Lumb V, Bharti PK, Udhayakumar V, Singh N, Jain V, Singh PP, Sharma YD.Genetic variation in the Plasmodium falciparum circumsporozoite protein in India and its relevance to RTS,S malaria vaccine.PLoS One. 2012;7(8):e43430.
CSP	AEI28957.1	India	Asia	Zeeshan M, Alam MT, Vinayak S, Bora H, Tyagi RK, Alam MS, Choudhary V, Mittra P, Lumb V, Bharti PK, Udhayakumar V, Singh N, Jain V, Singh PP, Sharma YD.Genetic variation in the Plasmodium falciparum circumsporozoite protein in India and its relevance to RTS,S malaria vaccine.PLoS One. 2012;7(8):e43430.
CSP	AEI28958.1	India	Asia	Zeeshan M, Alam MT, Vinayak S, Bora H, Tyagi RK, Alam MS, Choudhary V, Mittra P, Lumb V, Bharti PK, Udhayakumar V, Singh N, Jain V, Singh PP, Sharma YD.Genetic variation in the Plasmodium falciparum circumsporozoite protein in India and its relevance to RTS,S malaria vaccine.PLoS One. 2012;7(8):e43430.
CSP	AEI28959.1	India	Asia	Zeeshan M, Alam MT, Vinayak S, Bora H, Tyagi RK, Alam MS, Choudhary V, Mittra P, Lumb V, Bharti PK, Udhayakumar V, Singh N, Jain V, Singh PP, Sharma YD.Genetic variation in the Plasmodium falciparum circumsporozoite protein in India and its relevance to RTS,S malaria vaccine.PLoS One. 2012;7(8):e43430.
CSP	AEI28960.1	India	Asia	Zeeshan M, Alam MT, Vinayak S, Bora H, Tyagi RK, Alam MS, Choudhary V, Mittra P, Lumb V, Bharti PK, Udhayakumar V, Singh N, Jain V, Singh PP, Sharma YD.Genetic variation in the Plasmodium falciparum circumsporozoite protein in India and its relevance to RTS,S malaria vaccine.PLoS One. 2012;7(8):e43430.
CSP	AEI28961.1	India	Asia	Zeeshan M, Alam MT, Vinayak S, Bora H, Tyagi RK, Alam MS, Choudhary V, Mittra P, Lumb V, Bharti PK, Udhayakumar V, Singh N, Jain V, Singh PP, Sharma YD.Genetic variation in the Plasmodium falciparum circumsporozoite protein in India and its relevance to RTS,S malaria vaccine.PLoS One. 2012;7(8):e43430.
CSP	AEI28962.1	India	Asia	Zeeshan M, Alam MT, Vinayak S, Bora H, Tyagi RK, Alam MS, Choudhary V, Mittra P, Lumb V, Bharti PK, Udhayakumar V, Singh N, Jain V, Singh PP, Sharma YD.Genetic variation in the Plasmodium falciparum circumsporozoite protein in India and its relevance to RTS,S malaria vaccine.PLoS One. 2012;7(8):e43430.
CSP	AEI28963.1	India	Asia	Zeeshan M, Alam MT, Vinayak S, Bora H, Tyagi RK, Alam MS, Choudhary V, Mittra P, Lumb V, Bharti PK, Udhayakumar V, Singh N, Jain V, Singh PP, Sharma YD.Genetic variation in the Plasmodium falciparum circumsporozoite protein in India and its relevance to RTS,S malaria vaccine.PLoS One. 2012;7(8):e43430.
CSP	AEI28964.1	India	Asia	Zeeshan M, Alam MT, Vinayak S, Bora H, Tyagi RK, Alam MS, Choudhary V, Mittra P, Lumb V, Bharti PK, Udhayakumar V, Singh N, Jain V, Singh PP, Sharma YD.Genetic variation in the Plasmodium falciparum circumsporozoite protein in India and its relevance to RTS,S malaria vaccine.PLoS One. 2012;7(8):e43430.
CSP	AEI28965.1	India	Asia	Zeeshan M, Alam MT, Vinayak S, Bora H, Tyagi RK, Alam MS, Choudhary V, Mittra P, Lumb V, Bharti PK, Udhayakumar V, Singh N, Jain V, Singh PP, Sharma YD.Genetic variation in the Plasmodium falciparum circumsporozoite protein in India and its relevance to RTS,S malaria vaccine.PLoS One. 2012;7(8):e43430.
CSP	AEI28966.1	India	Asia	Zeeshan M, Alam MT, Vinayak S, Bora H, Tyagi RK, Alam MS, Choudhary V, Mittra P, Lumb V, Bharti PK, Udhayakumar V, Singh N, Jain V, Singh PP, Sharma YD.Genetic variation in the Plasmodium falciparum circumsporozoite protein in India and its relevance to RTS,S malaria vaccine.PLoS One. 2012;7(8):e43430.
CSP	AEI28967.1	India	Asia	Zeeshan M, Alam MT, Vinayak S, Bora H, Tyagi RK, Alam MS, Choudhary V, Mittra P, Lumb V, Bharti PK, Udhayakumar V, Singh N, Jain V, Singh PP, Sharma YD.Genetic variation in the Plasmodium falciparum circumsporozoite protein in India and its relevance to RTS,S malaria vaccine.PLoS One. 2012;7(8):e43430.
CSP	AEI28968.1	India	Asia	Zeeshan M, Alam MT, Vinayak S, Bora H, Tyagi RK, Alam MS, Choudhary V, Mittra P, Lumb V, Bharti PK, Udhayakumar V, Singh N, Jain V, Singh PP, Sharma YD.Genetic variation in the Plasmodium falciparum circumsporozoite protein in India and its relevance to RTS,S malaria vaccine.PLoS One. 2012;7(8):e43430.
CSP	AEI28969.1	India	Asia	Zeeshan M, Alam MT, Vinayak S, Bora H, Tyagi RK, Alam MS, Choudhary V, Mittra P, Lumb V, Bharti PK, Udhayakumar V, Singh N, Jain V, Singh PP, Sharma YD.Genetic variation in the Plasmodium falciparum circumsporozoite protein in India and its relevance to RTS,S malaria vaccine.PLoS One. 2012;7(8):e43430.
CSP	AEI28970.1	India	Asia	Zeeshan M, Alam MT, Vinayak S, Bora H, Tyagi RK, Alam MS, Choudhary V, Mittra P, Lumb V, Bharti PK, Udhayakumar V, Singh N, Jain V, Singh PP, Sharma YD.Genetic variation in the Plasmodium falciparum circumsporozoite protein in India and its relevance to RTS,S malaria vaccine.PLoS One. 2012;7(8):e43430.
CSP	AIV43643.1	India	Asia	Sehgal,R., Kaur,H., Singh,V.P., Bansal,D. and Sultan,A.A. Study the molecular epidemiology and genetic diversity of malaria parasites in India and in Qatar. (Unpublished)
CSP	AIV43644.1	India	Asia	Sehgal,R., Kaur,H., Singh,V.P., Bansal,D. and Sultan,A.A. Study the molecular epidemiology and genetic diversity of malaria parasites in India and in Qatar. (Unpublished)
CSP	AIV43645.1	India	Asia	Sehgal,R., Kaur,H., Singh,V.P., Bansal,D. and Sultan,A.A. Study the molecular epidemiology and genetic diversity of malaria parasites in India and in Qatar. (Unpublished)
CSP	AIV43646.1	India	Asia	Sehgal,R., Kaur,H., Singh,V.P., Bansal,D. and Sultan,A.A. Study the molecular epidemiology and genetic diversity of malaria parasites in India and in Qatar. (Unpublished)
CSP	AIV43647.1	India	Asia	Sehgal,R., Kaur,H., Singh,V.P., Bansal,D. and Sultan,A.A. Study the molecular epidemiology and genetic diversity of malaria parasites in India and in Qatar. (Unpublished)
CSP	AIV43648.1	India	Asia	Sehgal,R., Kaur,H., Singh,V.P., Bansal,D. and Sultan,A.A. Study the molecular epidemiology and genetic diversity of malaria parasites in India and in Qatar. (Unpublished)
CSP	AIV43649.1	India	Asia	Sehgal,R., Kaur,H., Singh,V.P., Bansal,D. and Sultan,A.A. Study the molecular epidemiology and genetic diversity of malaria parasites in India and in Qatar. (Unpublished)
CSP	AIV43650.1	India	Asia	Sehgal,R., Kaur,H., Singh,V.P., Bansal,D. and Sultan,A.A. Study the molecular epidemiology and genetic diversity of malaria parasites in India and in Qatar. (Unpublished)
CSP	AIV43651.1	India	Asia	Sehgal,R., Kaur,H., Singh,V.P., Bansal,D. and Sultan,A.A. Study the molecular epidemiology and genetic diversity of malaria parasites in India and in Qatar. (Unpublished)
CSP	BAM84841.1	Thailand	Asia	Tanabe K, Mita T, Palacpac NM, Arisue N, Tougan T, Kawai S, Jombart T, Kobayashi F, Horii T. Within-population genetic diversity of Plasmodium falciparum vaccine candidate antigens reveals geographic distance from a Central sub-Saharan African origin.Vaccine. 2013 Feb 18;31(9):1334-9.
CSP	BAM84842.1	Thailand	Asia	Tanabe K, Mita T, Palacpac NM, Arisue N, Tougan T, Kawai S, Jombart T, Kobayashi F, Horii T. Within-population genetic diversity of Plasmodium falciparum vaccine candidate antigens reveals geographic distance from a Central sub-Saharan African origin.Vaccine. 2013 Feb 18;31(9):1334-9.
CSP	BAM84843.1	Thailand	Asia	Tanabe K, Mita T, Palacpac NM, Arisue N, Tougan T, Kawai S, Jombart T, Kobayashi F, Horii T. Within-population genetic diversity of Plasmodium falciparum vaccine candidate antigens reveals geographic distance from a Central sub-Saharan African origin.Vaccine. 2013 Feb 18;31(9):1334-9.
CSP	BAM84844.1	Thailand	Asia	Tanabe K, Mita T, Palacpac NM, Arisue N, Tougan T, Kawai S, Jombart T, Kobayashi F, Horii T. Within-population genetic diversity of Plasmodium falciparum vaccine candidate antigens reveals geographic distance from a Central sub-Saharan African origin.Vaccine. 2013 Feb 18;31(9):1334-9.
CSP	BAM84845.1	Thailand	Asia	Tanabe K, Mita T, Palacpac NM, Arisue N, Tougan T, Kawai S, Jombart T, Kobayashi F, Horii T. Within-population genetic diversity of Plasmodium falciparum vaccine candidate antigens reveals geographic distance from a Central sub-Saharan African origin.Vaccine. 2013 Feb 18;31(9):1334-9.
CSP	BAM84846.1	Thailand	Asia	Tanabe K, Mita T, Palacpac NM, Arisue N, Tougan T, Kawai S, Jombart T, Kobayashi F, Horii T. Within-population genetic diversity of Plasmodium falciparum vaccine candidate antigens reveals geographic distance from a Central sub-Saharan African origin.Vaccine. 2013 Feb 18;31(9):1334-9.
CSP	BAM84847.1	Thailand	Asia	Tanabe K, Mita T, Palacpac NM, Arisue N, Tougan T, Kawai S, Jombart T, Kobayashi F, Horii T. Within-population genetic diversity of Plasmodium falciparum vaccine candidate antigens reveals geographic distance from a Central sub-Saharan African origin.Vaccine. 2013 Feb 18;31(9):1334-9.
CSP	BAM84848.1	Thailand	Asia	Tanabe K, Mita T, Palacpac NM, Arisue N, Tougan T, Kawai S, Jombart T, Kobayashi F, Horii T. Within-population genetic diversity of Plasmodium falciparum vaccine candidate antigens reveals geographic distance from a Central sub-Saharan African origin.Vaccine. 2013 Feb 18;31(9):1334-9.
CSP	BAM84849.1	Thailand	Asia	Tanabe K, Mita T, Palacpac NM, Arisue N, Tougan T, Kawai S, Jombart T, Kobayashi F, Horii T. Within-population genetic diversity of Plasmodium falciparum vaccine candidate antigens reveals geographic distance from a Central sub-Saharan African origin.Vaccine. 2013 Feb 18;31(9):1334-9.
CSP	BAM84850.1	Thailand	Asia	Tanabe K, Mita T, Palacpac NM, Arisue N, Tougan T, Kawai S, Jombart T, Kobayashi F, Horii T. Within-population genetic diversity of Plasmodium falciparum vaccine candidate antigens reveals geographic distance from a Central sub-Saharan African origin.Vaccine. 2013 Feb 18;31(9):1334-9.
CSP	BAM84851.1	Thailand	Asia	Tanabe K, Mita T, Palacpac NM, Arisue N, Tougan T, Kawai S, Jombart T, Kobayashi F, Horii T. Within-population genetic diversity of Plasmodium falciparum vaccine candidate antigens reveals geographic distance from a Central sub-Saharan African origin.Vaccine. 2013 Feb 18;31(9):1334-9.
CSP	BAM84852.1	Thailand	Asia	Tanabe K, Mita T, Palacpac NM, Arisue N, Tougan T, Kawai S, Jombart T, Kobayashi F, Horii T. Within-population genetic diversity of Plasmodium falciparum vaccine candidate antigens reveals geographic distance from a Central sub-Saharan African origin.Vaccine. 2013 Feb 18;31(9):1334-9.
CSP	BAM84853.1	Thailand	Asia	Tanabe K, Mita T, Palacpac NM, Arisue N, Tougan T, Kawai S, Jombart T, Kobayashi F, Horii T. Within-population genetic diversity of Plasmodium falciparum vaccine candidate antigens reveals geographic distance from a Central sub-Saharan African origin.Vaccine. 2013 Feb 18;31(9):1334-9.
CSP	BAM84854.1	Thailand	Asia	Tanabe K, Mita T, Palacpac NM, Arisue N, Tougan T, Kawai S, Jombart T, Kobayashi F, Horii T. Within-population genetic diversity of Plasmodium falciparum vaccine candidate antigens reveals geographic distance from a Central sub-Saharan African origin.Vaccine. 2013 Feb 18;31(9):1334-9.
CSP	BAM84855.1	Thailand	Asia	Tanabe K, Mita T, Palacpac NM, Arisue N, Tougan T, Kawai S, Jombart T, Kobayashi F, Horii T. Within-population genetic diversity of Plasmodium falciparum vaccine candidate antigens reveals geographic distance from a Central sub-Saharan African origin.Vaccine. 2013 Feb 18;31(9):1334-9.
CSP	BAM84856.1	Thailand	Asia	Tanabe K, Mita T, Palacpac NM, Arisue N, Tougan T, Kawai S, Jombart T, Kobayashi F, Horii T. Within-population genetic diversity of Plasmodium falciparum vaccine candidate antigens reveals geographic distance from a Central sub-Saharan African origin.Vaccine. 2013 Feb 18;31(9):1334-9.
CSP	BAM84857.1	Thailand	Asia	Tanabe K, Mita T, Palacpac NM, Arisue N, Tougan T, Kawai S, Jombart T, Kobayashi F, Horii T. Within-population genetic diversity of Plasmodium falciparum vaccine candidate antigens reveals geographic distance from a Central sub-Saharan African origin.Vaccine. 2013 Feb 18;31(9):1334-9.
CSP	BAM84858.1	Thailand	Asia	Tanabe K, Mita T, Palacpac NM, Arisue N, Tougan T, Kawai S, Jombart T, Kobayashi F, Horii T. Within-population genetic diversity of Plasmodium falciparum vaccine candidate antigens reveals geographic distance from a Central sub-Saharan African origin.Vaccine. 2013 Feb 18;31(9):1334-9.
CSP	BAM84859.1	Thailand	Asia	Tanabe K, Mita T, Palacpac NM, Arisue N, Tougan T, Kawai S, Jombart T, Kobayashi F, Horii T. Within-population genetic diversity of Plasmodium falciparum vaccine candidate antigens reveals geographic distance from a Central sub-Saharan African origin.Vaccine. 2013 Feb 18;31(9):1334-9.
CSP	BAM84860.1	Thailand	Asia	Tanabe K, Mita T, Palacpac NM, Arisue N, Tougan T, Kawai S, Jombart T, Kobayashi F, Horii T. Within-population genetic diversity of Plasmodium falciparum vaccine candidate antigens reveals geographic distance from a Central sub-Saharan African origin.Vaccine. 2013 Feb 18;31(9):1334-9.
CSP	BAM84861.1	Thailand	Asia	Tanabe K, Mita T, Palacpac NM, Arisue N, Tougan T, Kawai S, Jombart T, Kobayashi F, Horii T. Within-population genetic diversity of Plasmodium falciparum vaccine candidate antigens reveals geographic distance from a Central sub-Saharan African origin.Vaccine. 2013 Feb 18;31(9):1334-9.
CSP	BAM84862.1	Thailand	Asia	Tanabe K, Mita T, Palacpac NM, Arisue N, Tougan T, Kawai S, Jombart T, Kobayashi F, Horii T. Within-population genetic diversity of Plasmodium falciparum vaccine candidate antigens reveals geographic distance from a Central sub-Saharan African origin.Vaccine. 2013 Feb 18;31(9):1334-9.
CSP	BAM84863.1	Thailand	Asia	Tanabe K, Mita T, Palacpac NM, Arisue N, Tougan T, Kawai S, Jombart T, Kobayashi F, Horii T. Within-population genetic diversity of Plasmodium falciparum vaccine candidate antigens reveals geographic distance from a Central sub-Saharan African origin.Vaccine. 2013 Feb 18;31(9):1334-9.
CSP	BAM84864.1	Thailand	Asia	Tanabe K, Mita T, Palacpac NM, Arisue N, Tougan T, Kawai S, Jombart T, Kobayashi F, Horii T. Within-population genetic diversity of Plasmodium falciparum vaccine candidate antigens reveals geographic distance from a Central sub-Saharan African origin.Vaccine. 2013 Feb 18;31(9):1334-9.
CSP	BAM84865.1	Thailand	Asia	Tanabe K, Mita T, Palacpac NM, Arisue N, Tougan T, Kawai S, Jombart T, Kobayashi F, Horii T. Within-population genetic diversity of Plasmodium falciparum vaccine candidate antigens reveals geographic distance from a Central sub-Saharan African origin.Vaccine. 2013 Feb 18;31(9):1334-9.
CSP	BAM84866.1	Thailand	Asia	Tanabe K, Mita T, Palacpac NM, Arisue N, Tougan T, Kawai S, Jombart T, Kobayashi F, Horii T. Within-population genetic diversity of Plasmodium falciparum vaccine candidate antigens reveals geographic distance from a Central sub-Saharan African origin.Vaccine. 2013 Feb 18;31(9):1334-9.
CSP	BAM84867.1	Thailand	Asia	Tanabe K, Mita T, Palacpac NM, Arisue N, Tougan T, Kawai S, Jombart T, Kobayashi F, Horii T. Within-population genetic diversity of Plasmodium falciparum vaccine candidate antigens reveals geographic distance from a Central sub-Saharan African origin.Vaccine. 2013 Feb 18;31(9):1334-9.
CSP	BAM84868.1	Thailand	Asia	Tanabe K, Mita T, Palacpac NM, Arisue N, Tougan T, Kawai S, Jombart T, Kobayashi F, Horii T. Within-population genetic diversity of Plasmodium falciparum vaccine candidate antigens reveals geographic distance from a Central sub-Saharan African origin.Vaccine. 2013 Feb 18;31(9):1334-9.
CSP	BAM84869.1	Thailand	Asia	Tanabe K, Mita T, Palacpac NM, Arisue N, Tougan T, Kawai S, Jombart T, Kobayashi F, Horii T. Within-population genetic diversity of Plasmodium falciparum vaccine candidate antigens reveals geographic distance from a Central sub-Saharan African origin.Vaccine. 2013 Feb 18;31(9):1334-9.
CSP	BAM84870.1	Thailand	Asia	Tanabe K, Mita T, Palacpac NM, Arisue N, Tougan T, Kawai S, Jombart T, Kobayashi F, Horii T. Within-population genetic diversity of Plasmodium falciparum vaccine candidate antigens reveals geographic distance from a Central sub-Saharan African origin.Vaccine. 2013 Feb 18;31(9):1334-9.
CSP	BAM84871.1	Thailand	Asia	Tanabe K, Mita T, Palacpac NM, Arisue N, Tougan T, Kawai S, Jombart T, Kobayashi F, Horii T. Within-population genetic diversity of Plasmodium falciparum vaccine candidate antigens reveals geographic distance from a Central sub-Saharan African origin.Vaccine. 2013 Feb 18;31(9):1334-9.
CSP	BAM84872.1	Thailand	Asia	Tanabe K, Mita T, Palacpac NM, Arisue N, Tougan T, Kawai S, Jombart T, Kobayashi F, Horii T. Within-population genetic diversity of Plasmodium falciparum vaccine candidate antigens reveals geographic distance from a Central sub-Saharan African origin.Vaccine. 2013 Feb 18;31(9):1334-9.
CSP	BAM84873.1	Thailand	Asia	Tanabe K, Mita T, Palacpac NM, Arisue N, Tougan T, Kawai S, Jombart T, Kobayashi F, Horii T. Within-population genetic diversity of Plasmodium falciparum vaccine candidate antigens reveals geographic distance from a Central sub-Saharan African origin.Vaccine. 2013 Feb 18;31(9):1334-9.
CSP	BAM84874.1	Thailand	Asia	Tanabe K, Mita T, Palacpac NM, Arisue N, Tougan T, Kawai S, Jombart T, Kobayashi F, Horii T. Within-population genetic diversity of Plasmodium falciparum vaccine candidate antigens reveals geographic distance from a Central sub-Saharan African origin.Vaccine. 2013 Feb 18;31(9):1334-9.
CSP	BAM84875.1	Thailand	Asia	Tanabe K, Mita T, Palacpac NM, Arisue N, Tougan T, Kawai S, Jombart T, Kobayashi F, Horii T. Within-population genetic diversity of Plasmodium falciparum vaccine candidate antigens reveals geographic distance from a Central sub-Saharan African origin.Vaccine. 2013 Feb 18;31(9):1334-9.
CSP	BAM84876.1	Thailand	Asia	Tanabe K, Mita T, Palacpac NM, Arisue N, Tougan T, Kawai S, Jombart T, Kobayashi F, Horii T. Within-population genetic diversity of Plasmodium falciparum vaccine candidate antigens reveals geographic distance from a Central sub-Saharan African origin.Vaccine. 2013 Feb 18;31(9):1334-9.
CSP	BAM84877.1	Thailand	Asia	Tanabe K, Mita T, Palacpac NM, Arisue N, Tougan T, Kawai S, Jombart T, Kobayashi F, Horii T. Within-population genetic diversity of Plasmodium falciparum vaccine candidate antigens reveals geographic distance from a Central sub-Saharan African origin.Vaccine. 2013 Feb 18;31(9):1334-9.
CSP	BAM84878.1	Thailand	Asia	Tanabe K, Mita T, Palacpac NM, Arisue N, Tougan T, Kawai S, Jombart T, Kobayashi F, Horii T. Within-population genetic diversity of Plasmodium falciparum vaccine candidate antigens reveals geographic distance from a Central sub-Saharan African origin.Vaccine. 2013 Feb 18;31(9):1334-9.
CSP	BAM84879.1	Thailand	Asia	Tanabe K, Mita T, Palacpac NM, Arisue N, Tougan T, Kawai S, Jombart T, Kobayashi F, Horii T. Within-population genetic diversity of Plasmodium falciparum vaccine candidate antigens reveals geographic distance from a Central sub-Saharan African origin.Vaccine. 2013 Feb 18;31(9):1334-9.
CSP	BAM84880.1	Thailand	Asia	Tanabe K, Mita T, Palacpac NM, Arisue N, Tougan T, Kawai S, Jombart T, Kobayashi F, Horii T. Within-population genetic diversity of Plasmodium falciparum vaccine candidate antigens reveals geographic distance from a Central sub-Saharan African origin.Vaccine. 2013 Feb 18;31(9):1334-9.
CSP	BAM84881.1	Thailand	Asia	Tanabe K, Mita T, Palacpac NM, Arisue N, Tougan T, Kawai S, Jombart T, Kobayashi F, Horii T. Within-population genetic diversity of Plasmodium falciparum vaccine candidate antigens reveals geographic distance from a Central sub-Saharan African origin.Vaccine. 2013 Feb 18;31(9):1334-9.
CSP	BAM84882.1	Thailand	Asia	Tanabe K, Mita T, Palacpac NM, Arisue N, Tougan T, Kawai S, Jombart T, Kobayashi F, Horii T. Within-population genetic diversity of Plasmodium falciparum vaccine candidate antigens reveals geographic distance from a Central sub-Saharan African origin.Vaccine. 2013 Feb 18;31(9):1334-9.
CSP	BAM84883.1	Thailand	Asia	Tanabe K, Mita T, Palacpac NM, Arisue N, Tougan T, Kawai S, Jombart T, Kobayashi F, Horii T. Within-population genetic diversity of Plasmodium falciparum vaccine candidate antigens reveals geographic distance from a Central sub-Saharan African origin.Vaccine. 2013 Feb 18;31(9):1334-9.
CSP	BAM84884.1	Thailand	Asia	Tanabe K, Mita T, Palacpac NM, Arisue N, Tougan T, Kawai S, Jombart T, Kobayashi F, Horii T. Within-population genetic diversity of Plasmodium falciparum vaccine candidate antigens reveals geographic distance from a Central sub-Saharan African origin.Vaccine. 2013 Feb 18;31(9):1334-9.
CSP	BAM84885.1	Thailand	Asia	Tanabe K, Mita T, Palacpac NM, Arisue N, Tougan T, Kawai S, Jombart T, Kobayashi F, Horii T. Within-population genetic diversity of Plasmodium falciparum vaccine candidate antigens reveals geographic distance from a Central sub-Saharan African origin.Vaccine. 2013 Feb 18;31(9):1334-9.
CSP	BAM84886.1	Thailand	Asia	Tanabe K, Mita T, Palacpac NM, Arisue N, Tougan T, Kawai S, Jombart T, Kobayashi F, Horii T. Within-population genetic diversity of Plasmodium falciparum vaccine candidate antigens reveals geographic distance from a Central sub-Saharan African origin.Vaccine. 2013 Feb 18;31(9):1334-9.
CSP	BAM84887.1	Thailand	Asia	Tanabe K, Mita T, Palacpac NM, Arisue N, Tougan T, Kawai S, Jombart T, Kobayashi F, Horii T. Within-population genetic diversity of Plasmodium falciparum vaccine candidate antigens reveals geographic distance from a Central sub-Saharan African origin.Vaccine. 2013 Feb 18;31(9):1334-9.
CSP	BAM84888.1	Thailand	Asia	Tanabe K, Mita T, Palacpac NM, Arisue N, Tougan T, Kawai S, Jombart T, Kobayashi F, Horii T. Within-population genetic diversity of Plasmodium falciparum vaccine candidate antigens reveals geographic distance from a Central sub-Saharan African origin.Vaccine. 2013 Feb 18;31(9):1334-9.
CSP	BAM84889.1	Thailand	Asia	Tanabe K, Mita T, Palacpac NM, Arisue N, Tougan T, Kawai S, Jombart T, Kobayashi F, Horii T. Within-population genetic diversity of Plasmodium falciparum vaccine candidate antigens reveals geographic distance from a Central sub-Saharan African origin.Vaccine. 2013 Feb 18;31(9):1334-9.
CSP	BAM84890.1	Thailand	Asia	Tanabe K, Mita T, Palacpac NM, Arisue N, Tougan T, Kawai S, Jombart T, Kobayashi F, Horii T. Within-population genetic diversity of Plasmodium falciparum vaccine candidate antigens reveals geographic distance from a Central sub-Saharan African origin.Vaccine. 2013 Feb 18;31(9):1334-9.
CSP	BAM84891.1	Thailand	Asia	Tanabe K, Mita T, Palacpac NM, Arisue N, Tougan T, Kawai S, Jombart T, Kobayashi F, Horii T. Within-population genetic diversity of Plasmodium falciparum vaccine candidate antigens reveals geographic distance from a Central sub-Saharan African origin.Vaccine. 2013 Feb 18;31(9):1334-9.
CSP	BAM84892.1	Thailand	Asia	Tanabe K, Mita T, Palacpac NM, Arisue N, Tougan T, Kawai S, Jombart T, Kobayashi F, Horii T. Within-population genetic diversity of Plasmodium falciparum vaccine candidate antigens reveals geographic distance from a Central sub-Saharan African origin.Vaccine. 2013 Feb 18;31(9):1334-9.
CSP	BAM84893.1	Thailand	Asia	Tanabe K, Mita T, Palacpac NM, Arisue N, Tougan T, Kawai S, Jombart T, Kobayashi F, Horii T. Within-population genetic diversity of Plasmodium falciparum vaccine candidate antigens reveals geographic distance from a Central sub-Saharan African origin.Vaccine. 2013 Feb 18;31(9):1334-9.
CSP	BAM84894.1	Thailand	Asia	Tanabe K, Mita T, Palacpac NM, Arisue N, Tougan T, Kawai S, Jombart T, Kobayashi F, Horii T. Within-population genetic diversity of Plasmodium falciparum vaccine candidate antigens reveals geographic distance from a Central sub-Saharan African origin.Vaccine. 2013 Feb 18;31(9):1334-9.
CSP	BAM84895.1	Thailand	Asia	Tanabe K, Mita T, Palacpac NM, Arisue N, Tougan T, Kawai S, Jombart T, Kobayashi F, Horii T. Within-population genetic diversity of Plasmodium falciparum vaccine candidate antigens reveals geographic distance from a Central sub-Saharan African origin.Vaccine. 2013 Feb 18;31(9):1334-9.
CSP	BAM84896.1	Thailand	Asia	Tanabe K, Mita T, Palacpac NM, Arisue N, Tougan T, Kawai S, Jombart T, Kobayashi F, Horii T. Within-population genetic diversity of Plasmodium falciparum vaccine candidate antigens reveals geographic distance from a Central sub-Saharan African origin.Vaccine. 2013 Feb 18;31(9):1334-9.
CSP	BAM84897.1	Thailand	Asia	Tanabe K, Mita T, Palacpac NM, Arisue N, Tougan T, Kawai S, Jombart T, Kobayashi F, Horii T. Within-population genetic diversity of Plasmodium falciparum vaccine candidate antigens reveals geographic distance from a Central sub-Saharan African origin.Vaccine. 2013 Feb 18;31(9):1334-9.
CSP	BAM84898.1	Thailand	Asia	Tanabe K, Mita T, Palacpac NM, Arisue N, Tougan T, Kawai S, Jombart T, Kobayashi F, Horii T. Within-population genetic diversity of Plasmodium falciparum vaccine candidate antigens reveals geographic distance from a Central sub-Saharan African origin.Vaccine. 2013 Feb 18;31(9):1334-9.
CSP	BAM84899.1	Thailand	Asia	Tanabe K, Mita T, Palacpac NM, Arisue N, Tougan T, Kawai S, Jombart T, Kobayashi F, Horii T. Within-population genetic diversity of Plasmodium falciparum vaccine candidate antigens reveals geographic distance from a Central sub-Saharan African origin.Vaccine. 2013 Feb 18;31(9):1334-9.
CSP	BAM84900.1	Thailand	Asia	Tanabe K, Mita T, Palacpac NM, Arisue N, Tougan T, Kawai S, Jombart T, Kobayashi F, Horii T. Within-population genetic diversity of Plasmodium falciparum vaccine candidate antigens reveals geographic distance from a Central sub-Saharan African origin.Vaccine. 2013 Feb 18;31(9):1334-9.
CSP	BAM84901.1	Thailand	Asia	Tanabe K, Mita T, Palacpac NM, Arisue N, Tougan T, Kawai S, Jombart T, Kobayashi F, Horii T. Within-population genetic diversity of Plasmodium falciparum vaccine candidate antigens reveals geographic distance from a Central sub-Saharan African origin.Vaccine. 2013 Feb 18;31(9):1334-9.
CSP	BAM84902.1	Thailand	Asia	Tanabe K, Mita T, Palacpac NM, Arisue N, Tougan T, Kawai S, Jombart T, Kobayashi F, Horii T. Within-population genetic diversity of Plasmodium falciparum vaccine candidate antigens reveals geographic distance from a Central sub-Saharan African origin.Vaccine. 2013 Feb 18;31(9):1334-9.
CSP	BAM84903.1	Thailand	Asia	Tanabe K, Mita T, Palacpac NM, Arisue N, Tougan T, Kawai S, Jombart T, Kobayashi F, Horii T. Within-population genetic diversity of Plasmodium falciparum vaccine candidate antigens reveals geographic distance from a Central sub-Saharan African origin.Vaccine. 2013 Feb 18;31(9):1334-9.
CSP	BAM84904.1	Thailand	Asia	Tanabe K, Mita T, Palacpac NM, Arisue N, Tougan T, Kawai S, Jombart T, Kobayashi F, Horii T. Within-population genetic diversity of Plasmodium falciparum vaccine candidate antigens reveals geographic distance from a Central sub-Saharan African origin.Vaccine. 2013 Feb 18;31(9):1334-9.
CSP	BAM84905.1	Thailand	Asia	Tanabe K, Mita T, Palacpac NM, Arisue N, Tougan T, Kawai S, Jombart T, Kobayashi F, Horii T. Within-population genetic diversity of Plasmodium falciparum vaccine candidate antigens reveals geographic distance from a Central sub-Saharan African origin.Vaccine. 2013 Feb 18;31(9):1334-9.
CSP	BAM84906.1	Thailand	Asia	Tanabe K, Mita T, Palacpac NM, Arisue N, Tougan T, Kawai S, Jombart T, Kobayashi F, Horii T. Within-population genetic diversity of Plasmodium falciparum vaccine candidate antigens reveals geographic distance from a Central sub-Saharan African origin.Vaccine. 2013 Feb 18;31(9):1334-9.
CSP	BAM84907.1	Thailand	Asia	Tanabe K, Mita T, Palacpac NM, Arisue N, Tougan T, Kawai S, Jombart T, Kobayashi F, Horii T. Within-population genetic diversity of Plasmodium falciparum vaccine candidate antigens reveals geographic distance from a Central sub-Saharan African origin.Vaccine. 2013 Feb 18;31(9):1334-9.
CSP	BAM84908.1	Thailand	Asia	Tanabe K, Mita T, Palacpac NM, Arisue N, Tougan T, Kawai S, Jombart T, Kobayashi F, Horii T. Within-population genetic diversity of Plasmodium falciparum vaccine candidate antigens reveals geographic distance from a Central sub-Saharan African origin.Vaccine. 2013 Feb 18;31(9):1334-9.
CSP	BAM84909.1	Thailand	Asia	Tanabe K, Mita T, Palacpac NM, Arisue N, Tougan T, Kawai S, Jombart T, Kobayashi F, Horii T. Within-population genetic diversity of Plasmodium falciparum vaccine candidate antigens reveals geographic distance from a Central sub-Saharan African origin.Vaccine. 2013 Feb 18;31(9):1334-9.
CSP	BAM84910.1	Thailand	Asia	Tanabe K, Mita T, Palacpac NM, Arisue N, Tougan T, Kawai S, Jombart T, Kobayashi F, Horii T. Within-population genetic diversity of Plasmodium falciparum vaccine candidate antigens reveals geographic distance from a Central sub-Saharan African origin.Vaccine. 2013 Feb 18;31(9):1334-9.
CSP	BAM84911.1	Thailand	Asia	Tanabe K, Mita T, Palacpac NM, Arisue N, Tougan T, Kawai S, Jombart T, Kobayashi F, Horii T. Within-population genetic diversity of Plasmodium falciparum vaccine candidate antigens reveals geographic distance from a Central sub-Saharan African origin.Vaccine. 2013 Feb 18;31(9):1334-9.
CSP	BAM84912.1	Thailand	Asia	Tanabe K, Mita T, Palacpac NM, Arisue N, Tougan T, Kawai S, Jombart T, Kobayashi F, Horii T. Within-population genetic diversity of Plasmodium falciparum vaccine candidate antigens reveals geographic distance from a Central sub-Saharan African origin.Vaccine. 2013 Feb 18;31(9):1334-9.
CSP	BAM84913.1	Thailand	Asia	Tanabe K, Mita T, Palacpac NM, Arisue N, Tougan T, Kawai S, Jombart T, Kobayashi F, Horii T. Within-population genetic diversity of Plasmodium falciparum vaccine candidate antigens reveals geographic distance from a Central sub-Saharan African origin.Vaccine. 2013 Feb 18;31(9):1334-9.
CSP	BAM84914.1	Thailand	Asia	Tanabe K, Mita T, Palacpac NM, Arisue N, Tougan T, Kawai S, Jombart T, Kobayashi F, Horii T. Within-population genetic diversity of Plasmodium falciparum vaccine candidate antigens reveals geographic distance from a Central sub-Saharan African origin.Vaccine. 2013 Feb 18;31(9):1334-9.
CSP	BAM84915.1	Thailand	Asia	Tanabe K, Mita T, Palacpac NM, Arisue N, Tougan T, Kawai S, Jombart T, Kobayashi F, Horii T. Within-population genetic diversity of Plasmodium falciparum vaccine candidate antigens reveals geographic distance from a Central sub-Saharan African origin.Vaccine. 2013 Feb 18;31(9):1334-9.
CSP	BAM84916.1	Thailand	Asia	Tanabe K, Mita T, Palacpac NM, Arisue N, Tougan T, Kawai S, Jombart T, Kobayashi F, Horii T. Within-population genetic diversity of Plasmodium falciparum vaccine candidate antigens reveals geographic distance from a Central sub-Saharan African origin.Vaccine. 2013 Feb 18;31(9):1334-9.
CSP	BAM84917.1	Philippines	Asia	Tanabe K, Mita T, Palacpac NM, Arisue N, Tougan T, Kawai S, Jombart T, Kobayashi F, Horii T. Within-population genetic diversity of Plasmodium falciparum vaccine candidate antigens reveals geographic distance from a Central sub-Saharan African origin.Vaccine. 2013 Feb 18;31(9):1334-9.
CSP	BAM84918.1	Philippines	Asia	Tanabe K, Mita T, Palacpac NM, Arisue N, Tougan T, Kawai S, Jombart T, Kobayashi F, Horii T. Within-population genetic diversity of Plasmodium falciparum vaccine candidate antigens reveals geographic distance from a Central sub-Saharan African origin.Vaccine. 2013 Feb 18;31(9):1334-9.
CSP	BAM84919.1	Philippines	Asia	Tanabe K, Mita T, Palacpac NM, Arisue N, Tougan T, Kawai S, Jombart T, Kobayashi F, Horii T. Within-population genetic diversity of Plasmodium falciparum vaccine candidate antigens reveals geographic distance from a Central sub-Saharan African origin.Vaccine. 2013 Feb 18;31(9):1334-9.
CSP	BAM84920.1	Philippines	Asia	Tanabe K, Mita T, Palacpac NM, Arisue N, Tougan T, Kawai S, Jombart T, Kobayashi F, Horii T. Within-population genetic diversity of Plasmodium falciparum vaccine candidate antigens reveals geographic distance from a Central sub-Saharan African origin.Vaccine. 2013 Feb 18;31(9):1334-9.
CSP	BAM84921.1	Philippines	Asia	Tanabe K, Mita T, Palacpac NM, Arisue N, Tougan T, Kawai S, Jombart T, Kobayashi F, Horii T. Within-population genetic diversity of Plasmodium falciparum vaccine candidate antigens reveals geographic distance from a Central sub-Saharan African origin.Vaccine. 2013 Feb 18;31(9):1334-9.
CSP	BAM84922.1	Philippines	Asia	Tanabe K, Mita T, Palacpac NM, Arisue N, Tougan T, Kawai S, Jombart T, Kobayashi F, Horii T. Within-population genetic diversity of Plasmodium falciparum vaccine candidate antigens reveals geographic distance from a Central sub-Saharan African origin.Vaccine. 2013 Feb 18;31(9):1334-9.
CSP	BAM84923.1	Philippines	Asia	Tanabe K, Mita T, Palacpac NM, Arisue N, Tougan T, Kawai S, Jombart T, Kobayashi F, Horii T. Within-population genetic diversity of Plasmodium falciparum vaccine candidate antigens reveals geographic distance from a Central sub-Saharan African origin.Vaccine. 2013 Feb 18;31(9):1334-9.
CSP	BAM84924.1	Philippines	Asia	Tanabe K, Mita T, Palacpac NM, Arisue N, Tougan T, Kawai S, Jombart T, Kobayashi F, Horii T. Within-population genetic diversity of Plasmodium falciparum vaccine candidate antigens reveals geographic distance from a Central sub-Saharan African origin.Vaccine. 2013 Feb 18;31(9):1334-9.
CSP	BAM84925.1	Philippines	Asia	Tanabe K, Mita T, Palacpac NM, Arisue N, Tougan T, Kawai S, Jombart T, Kobayashi F, Horii T. Within-population genetic diversity of Plasmodium falciparum vaccine candidate antigens reveals geographic distance from a Central sub-Saharan African origin.Vaccine. 2013 Feb 18;31(9):1334-9.
CSP	BAM84926.1	Philippines	Asia	Tanabe K, Mita T, Palacpac NM, Arisue N, Tougan T, Kawai S, Jombart T, Kobayashi F, Horii T. Within-population genetic diversity of Plasmodium falciparum vaccine candidate antigens reveals geographic distance from a Central sub-Saharan African origin.Vaccine. 2013 Feb 18;31(9):1334-9.
CSP	BAM84927.1	Philippines	Asia	Tanabe K, Mita T, Palacpac NM, Arisue N, Tougan T, Kawai S, Jombart T, Kobayashi F, Horii T. Within-population genetic diversity of Plasmodium falciparum vaccine candidate antigens reveals geographic distance from a Central sub-Saharan African origin.Vaccine. 2013 Feb 18;31(9):1334-9.
CSP	BAM84928.1	Philippines	Asia	Tanabe K, Mita T, Palacpac NM, Arisue N, Tougan T, Kawai S, Jombart T, Kobayashi F, Horii T. Within-population genetic diversity of Plasmodium falciparum vaccine candidate antigens reveals geographic distance from a Central sub-Saharan African origin.Vaccine. 2013 Feb 18;31(9):1334-9.
CSP	BAM84929.1	Philippines	Asia	Tanabe K, Mita T, Palacpac NM, Arisue N, Tougan T, Kawai S, Jombart T, Kobayashi F, Horii T. Within-population genetic diversity of Plasmodium falciparum vaccine candidate antigens reveals geographic distance from a Central sub-Saharan African origin.Vaccine. 2013 Feb 18;31(9):1334-9.
CSP	BAM84930.1	Philippines	Asia	Tanabe K, Mita T, Palacpac NM, Arisue N, Tougan T, Kawai S, Jombart T, Kobayashi F, Horii T. Within-population genetic diversity of Plasmodium falciparum vaccine candidate antigens reveals geographic distance from a Central sub-Saharan African origin.Vaccine. 2013 Feb 18;31(9):1334-9.
CSP	BAM84931.1	Philippines	Asia	Tanabe K, Mita T, Palacpac NM, Arisue N, Tougan T, Kawai S, Jombart T, Kobayashi F, Horii T. Within-population genetic diversity of Plasmodium falciparum vaccine candidate antigens reveals geographic distance from a Central sub-Saharan African origin.Vaccine. 2013 Feb 18;31(9):1334-9.
CSP	BAM84932.1	Philippines	Asia	Tanabe K, Mita T, Palacpac NM, Arisue N, Tougan T, Kawai S, Jombart T, Kobayashi F, Horii T. Within-population genetic diversity of Plasmodium falciparum vaccine candidate antigens reveals geographic distance from a Central sub-Saharan African origin.Vaccine. 2013 Feb 18;31(9):1334-9.
CSP	BAM84933.1	Philippines	Asia	Tanabe K, Mita T, Palacpac NM, Arisue N, Tougan T, Kawai S, Jombart T, Kobayashi F, Horii T. Within-population genetic diversity of Plasmodium falciparum vaccine candidate antigens reveals geographic distance from a Central sub-Saharan African origin.Vaccine. 2013 Feb 18;31(9):1334-9.
CSP	BAM84934.1	Philippines	Asia	Tanabe K, Mita T, Palacpac NM, Arisue N, Tougan T, Kawai S, Jombart T, Kobayashi F, Horii T. Within-population genetic diversity of Plasmodium falciparum vaccine candidate antigens reveals geographic distance from a Central sub-Saharan African origin.Vaccine. 2013 Feb 18;31(9):1334-9.
CSP	BAM84935.1	Philippines	Asia	Tanabe K, Mita T, Palacpac NM, Arisue N, Tougan T, Kawai S, Jombart T, Kobayashi F, Horii T. Within-population genetic diversity of Plasmodium falciparum vaccine candidate antigens reveals geographic distance from a Central sub-Saharan African origin.Vaccine. 2013 Feb 18;31(9):1334-9.
CSP	BAM84936.1	Philippines	Asia	Tanabe K, Mita T, Palacpac NM, Arisue N, Tougan T, Kawai S, Jombart T, Kobayashi F, Horii T. Within-population genetic diversity of Plasmodium falciparum vaccine candidate antigens reveals geographic distance from a Central sub-Saharan African origin.Vaccine. 2013 Feb 18;31(9):1334-9.
CSP	BAM84937.1	Philippines	Asia	Tanabe K, Mita T, Palacpac NM, Arisue N, Tougan T, Kawai S, Jombart T, Kobayashi F, Horii T. Within-population genetic diversity of Plasmodium falciparum vaccine candidate antigens reveals geographic distance from a Central sub-Saharan African origin.Vaccine. 2013 Feb 18;31(9):1334-9.
CSP	BAM84938.1	Philippines	Asia	Tanabe K, Mita T, Palacpac NM, Arisue N, Tougan T, Kawai S, Jombart T, Kobayashi F, Horii T. Within-population genetic diversity of Plasmodium falciparum vaccine candidate antigens reveals geographic distance from a Central sub-Saharan African origin.Vaccine. 2013 Feb 18;31(9):1334-9.
CSP	BAM84939.1	Philippines	Asia	Tanabe K, Mita T, Palacpac NM, Arisue N, Tougan T, Kawai S, Jombart T, Kobayashi F, Horii T. Within-population genetic diversity of Plasmodium falciparum vaccine candidate antigens reveals geographic distance from a Central sub-Saharan African origin.Vaccine. 2013 Feb 18;31(9):1334-9.
CSP	BAM84940.1	Philippines	Asia	Tanabe K, Mita T, Palacpac NM, Arisue N, Tougan T, Kawai S, Jombart T, Kobayashi F, Horii T. Within-population genetic diversity of Plasmodium falciparum vaccine candidate antigens reveals geographic distance from a Central sub-Saharan African origin.Vaccine. 2013 Feb 18;31(9):1334-9.
CSP	BAM84941.1	Philippines	Asia	Tanabe K, Mita T, Palacpac NM, Arisue N, Tougan T, Kawai S, Jombart T, Kobayashi F, Horii T. Within-population genetic diversity of Plasmodium falciparum vaccine candidate antigens reveals geographic distance from a Central sub-Saharan African origin.Vaccine. 2013 Feb 18;31(9):1334-9.
CSP	BAM84942.1	Philippines	Asia	Tanabe K, Mita T, Palacpac NM, Arisue N, Tougan T, Kawai S, Jombart T, Kobayashi F, Horii T. Within-population genetic diversity of Plasmodium falciparum vaccine candidate antigens reveals geographic distance from a Central sub-Saharan African origin.Vaccine. 2013 Feb 18;31(9):1334-9.
CSP	BAM84943.1	Philippines	Asia	Tanabe K, Mita T, Palacpac NM, Arisue N, Tougan T, Kawai S, Jombart T, Kobayashi F, Horii T. Within-population genetic diversity of Plasmodium falciparum vaccine candidate antigens reveals geographic distance from a Central sub-Saharan African origin.Vaccine. 2013 Feb 18;31(9):1334-9.
CSP	BAM84944.1	Philippines	Asia	Tanabe K, Mita T, Palacpac NM, Arisue N, Tougan T, Kawai S, Jombart T, Kobayashi F, Horii T. Within-population genetic diversity of Plasmodium falciparum vaccine candidate antigens reveals geographic distance from a Central sub-Saharan African origin.Vaccine. 2013 Feb 18;31(9):1334-9.
CSP	BAM84945.1	Philippines	Asia	Tanabe K, Mita T, Palacpac NM, Arisue N, Tougan T, Kawai S, Jombart T, Kobayashi F, Horii T. Within-population genetic diversity of Plasmodium falciparum vaccine candidate antigens reveals geographic distance from a Central sub-Saharan African origin.Vaccine. 2013 Feb 18;31(9):1334-9.
CSP	BAM84946.1	Philippines	Asia	Tanabe K, Mita T, Palacpac NM, Arisue N, Tougan T, Kawai S, Jombart T, Kobayashi F, Horii T. Within-population genetic diversity of Plasmodium falciparum vaccine candidate antigens reveals geographic distance from a Central sub-Saharan African origin.Vaccine. 2013 Feb 18;31(9):1334-9.
CSP	BAM84947.1	Philippines	Asia	Tanabe K, Mita T, Palacpac NM, Arisue N, Tougan T, Kawai S, Jombart T, Kobayashi F, Horii T. Within-population genetic diversity of Plasmodium falciparum vaccine candidate antigens reveals geographic distance from a Central sub-Saharan African origin.Vaccine. 2013 Feb 18;31(9):1334-9.
CSP	BAM84948.1	Philippines	Asia	Tanabe K, Mita T, Palacpac NM, Arisue N, Tougan T, Kawai S, Jombart T, Kobayashi F, Horii T. Within-population genetic diversity of Plasmodium falciparum vaccine candidate antigens reveals geographic distance from a Central sub-Saharan African origin.Vaccine. 2013 Feb 18;31(9):1334-9.
CSP	BAM84949.1	Philippines	Asia	Tanabe K, Mita T, Palacpac NM, Arisue N, Tougan T, Kawai S, Jombart T, Kobayashi F, Horii T. Within-population genetic diversity of Plasmodium falciparum vaccine candidate antigens reveals geographic distance from a Central sub-Saharan African origin.Vaccine. 2013 Feb 18;31(9):1334-9.
CSP	BAM84950.1	Philippines	Asia	Tanabe K, Mita T, Palacpac NM, Arisue N, Tougan T, Kawai S, Jombart T, Kobayashi F, Horii T. Within-population genetic diversity of Plasmodium falciparum vaccine candidate antigens reveals geographic distance from a Central sub-Saharan African origin.Vaccine. 2013 Feb 18;31(9):1334-9.
CSP	BAM84951.1	Philippines	Asia	Tanabe K, Mita T, Palacpac NM, Arisue N, Tougan T, Kawai S, Jombart T, Kobayashi F, Horii T. Within-population genetic diversity of Plasmodium falciparum vaccine candidate antigens reveals geographic distance from a Central sub-Saharan African origin.Vaccine. 2013 Feb 18;31(9):1334-9.
CSP	BAM84952.1	Philippines	Asia	Tanabe K, Mita T, Palacpac NM, Arisue N, Tougan T, Kawai S, Jombart T, Kobayashi F, Horii T. Within-population genetic diversity of Plasmodium falciparum vaccine candidate antigens reveals geographic distance from a Central sub-Saharan African origin.Vaccine. 2013 Feb 18;31(9):1334-9.
CSP	BAM84953.1	Philippines	Asia	Tanabe K, Mita T, Palacpac NM, Arisue N, Tougan T, Kawai S, Jombart T, Kobayashi F, Horii T. Within-population genetic diversity of Plasmodium falciparum vaccine candidate antigens reveals geographic distance from a Central sub-Saharan African origin.Vaccine. 2013 Feb 18;31(9):1334-9.
CSP	BAM84954.1	Philippines	Asia	Tanabe K, Mita T, Palacpac NM, Arisue N, Tougan T, Kawai S, Jombart T, Kobayashi F, Horii T. Within-population genetic diversity of Plasmodium falciparum vaccine candidate antigens reveals geographic distance from a Central sub-Saharan African origin.Vaccine. 2013 Feb 18;31(9):1334-9.
CSP	BAM84955.1	Philippines	Asia	Tanabe K, Mita T, Palacpac NM, Arisue N, Tougan T, Kawai S, Jombart T, Kobayashi F, Horii T. Within-population genetic diversity of Plasmodium falciparum vaccine candidate antigens reveals geographic distance from a Central sub-Saharan African origin.Vaccine. 2013 Feb 18;31(9):1334-9.
CSP	BAM84956.1	Philippines	Asia	Tanabe K, Mita T, Palacpac NM, Arisue N, Tougan T, Kawai S, Jombart T, Kobayashi F, Horii T. Within-population genetic diversity of Plasmodium falciparum vaccine candidate antigens reveals geographic distance from a Central sub-Saharan African origin.Vaccine. 2013 Feb 18;31(9):1334-9.
CSP	BAM84957.1	Philippines	Asia	Tanabe K, Mita T, Palacpac NM, Arisue N, Tougan T, Kawai S, Jombart T, Kobayashi F, Horii T. Within-population genetic diversity of Plasmodium falciparum vaccine candidate antigens reveals geographic distance from a Central sub-Saharan African origin.Vaccine. 2013 Feb 18;31(9):1334-9.
CSP	BAM84958.1	Philippines	Asia	Tanabe K, Mita T, Palacpac NM, Arisue N, Tougan T, Kawai S, Jombart T, Kobayashi F, Horii T. Within-population genetic diversity of Plasmodium falciparum vaccine candidate antigens reveals geographic distance from a Central sub-Saharan African origin.Vaccine. 2013 Feb 18;31(9):1334-9.
CSP	BAN59400.1	Thailand	Asia	Tanabe,K., Zollner,G.E., Sattabongkt,J., Khuntirat,B., Honma,H.,Mita,T., Tsuboi,T. and Coleman,R.Genetic diversity of Plasmodium falciparum in an isolated villagein western Thailand. (Unpublished)
CSP	BAN59401.1	Thailand	Asia	Tanabe,K., Zollner,G.E., Sattabongkt,J., Khuntirat,B., Honma,H.,Mita,T., Tsuboi,T. and Coleman,R.Genetic diversity of Plasmodium falciparum in an isolated villagein western Thailand. (Unpublished)
CSP	BAN59402.1	Thailand	Asia	Tanabe,K., Zollner,G.E., Sattabongkt,J., Khuntirat,B., Honma,H.,Mita,T., Tsuboi,T. and Coleman,R.Genetic diversity of Plasmodium falciparum in an isolated villagein western Thailand. (Unpublished)
CSP	BAN59403.1	Thailand	Asia	Tanabe,K., Zollner,G.E., Sattabongkt,J., Khuntirat,B., Honma,H.,Mita,T., Tsuboi,T. and Coleman,R.Genetic diversity of Plasmodium falciparum in an isolated villagein western Thailand. (Unpublished)
CSP	BAN59404.1	Thailand	Asia	Tanabe,K., Zollner,G.E., Sattabongkt,J., Khuntirat,B., Honma,H.,Mita,T., Tsuboi,T. and Coleman,R.Genetic diversity of Plasmodium falciparum in an isolated villagein western Thailand. (Unpublished)
CSP	BAN59405.1	Thailand	Asia	Tanabe,K., Zollner,G.E., Sattabongkt,J., Khuntirat,B., Honma,H.,Mita,T., Tsuboi,T. and Coleman,R.Genetic diversity of Plasmodium falciparum in an isolated villagein western Thailand. (Unpublished)
CSP	BAN59406.1	Thailand	Asia	Tanabe,K., Zollner,G.E., Sattabongkt,J., Khuntirat,B., Honma,H.,Mita,T., Tsuboi,T. and Coleman,R.Genetic diversity of Plasmodium falciparum in an isolated villagein western Thailand. (Unpublished)
CSP	BAN59407.1	Thailand	Asia	Tanabe,K., Zollner,G.E., Sattabongkt,J., Khuntirat,B., Honma,H.,Mita,T., Tsuboi,T. and Coleman,R.Genetic diversity of Plasmodium falciparum in an isolated villagein western Thailand. (Unpublished)
CSP	BAN59408.1	Thailand	Asia	Tanabe,K., Zollner,G.E., Sattabongkt,J., Khuntirat,B., Honma,H.,Mita,T., Tsuboi,T. and Coleman,R.Genetic diversity of Plasmodium falciparum in an isolated villagein western Thailand. (Unpublished)
CSP	BAN59409.1	Thailand	Asia	Tanabe,K., Zollner,G.E., Sattabongkt,J., Khuntirat,B., Honma,H.,Mita,T., Tsuboi,T. and Coleman,R.Genetic diversity of Plasmodium falciparum in an isolated villagein western Thailand. (Unpublished)
CSP	BAN59410.1	Thailand	Asia	Tanabe,K., Zollner,G.E., Sattabongkt,J., Khuntirat,B., Honma,H.,Mita,T., Tsuboi,T. and Coleman,R.Genetic diversity of Plasmodium falciparum in an isolated villagein western Thailand. (Unpublished)
CSP	BAN59411.1	Thailand	Asia	Tanabe,K., Zollner,G.E., Sattabongkt,J., Khuntirat,B., Honma,H.,Mita,T., Tsuboi,T. and Coleman,R.Genetic diversity of Plasmodium falciparum in an isolated villagein western Thailand. (Unpublished)
CSP	BAN59412.1	Thailand	Asia	Tanabe,K., Zollner,G.E., Sattabongkt,J., Khuntirat,B., Honma,H.,Mita,T., Tsuboi,T. and Coleman,R.Genetic diversity of Plasmodium falciparum in an isolated villagein western Thailand. (Unpublished)
CSP	BAN59413.1	Thailand	Asia	Tanabe,K., Zollner,G.E., Sattabongkt,J., Khuntirat,B., Honma,H.,Mita,T., Tsuboi,T. and Coleman,R.Genetic diversity of Plasmodium falciparum in an isolated villagein western Thailand. (Unpublished)
CSP	BAN59414.1	Thailand	Asia	Tanabe,K., Zollner,G.E., Sattabongkt,J., Khuntirat,B., Honma,H.,Mita,T., Tsuboi,T. and Coleman,R.Genetic diversity of Plasmodium falciparum in an isolated villagein western Thailand. (Unpublished)
CSP	BAN59415.1	Thailand	Asia	Tanabe,K., Zollner,G.E., Sattabongkt,J., Khuntirat,B., Honma,H.,Mita,T., Tsuboi,T. and Coleman,R.Genetic diversity of Plasmodium falciparum in an isolated villagein western Thailand. (Unpublished)
CSP	BAN59416.1	Thailand	Asia	Tanabe,K., Zollner,G.E., Sattabongkt,J., Khuntirat,B., Honma,H.,Mita,T., Tsuboi,T. and Coleman,R.Genetic diversity of Plasmodium falciparum in an isolated villagein western Thailand. (Unpublished)
CSP	BAN59417.1	Thailand	Asia	Tanabe,K., Zollner,G.E., Sattabongkt,J., Khuntirat,B., Honma,H.,Mita,T., Tsuboi,T. and Coleman,R.Genetic diversity of Plasmodium falciparum in an isolated villagein western Thailand. (Unpublished)
CSP	BAN59418.1	Thailand	Asia	Tanabe,K., Zollner,G.E., Sattabongkt,J., Khuntirat,B., Honma,H.,Mita,T., Tsuboi,T. and Coleman,R.Genetic diversity of Plasmodium falciparum in an isolated villagein western Thailand. (Unpublished)
CSP	BAN59419.1	Thailand	Asia	Tanabe,K., Zollner,G.E., Sattabongkt,J., Khuntirat,B., Honma,H.,Mita,T., Tsuboi,T. and Coleman,R.Genetic diversity of Plasmodium falciparum in an isolated villagein western Thailand. (Unpublished)
CSP	BAN59420.1	Thailand	Asia	Tanabe,K., Zollner,G.E., Sattabongkt,J., Khuntirat,B., Honma,H.,Mita,T., Tsuboi,T. and Coleman,R.Genetic diversity of Plasmodium falciparum in an isolated villagein western Thailand. (Unpublished)
CSP	BAN59421.1	Thailand	Asia	Tanabe,K., Zollner,G.E., Sattabongkt,J., Khuntirat,B., Honma,H.,Mita,T., Tsuboi,T. and Coleman,R.Genetic diversity of Plasmodium falciparum in an isolated villagein western Thailand. (Unpublished)
CSP	BAN59422.1	Thailand	Asia	Tanabe,K., Zollner,G.E., Sattabongkt,J., Khuntirat,B., Honma,H.,Mita,T., Tsuboi,T. and Coleman,R.Genetic diversity of Plasmodium falciparum in an isolated villagein western Thailand. (Unpublished)
CSP	BAN59423.1	Thailand	Asia	Tanabe,K., Zollner,G.E., Sattabongkt,J., Khuntirat,B., Honma,H.,Mita,T., Tsuboi,T. and Coleman,R.Genetic diversity of Plasmodium falciparum in an isolated villagein western Thailand. (Unpublished)
CSP	BAN59424.1	Thailand	Asia	Tanabe,K., Zollner,G.E., Sattabongkt,J., Khuntirat,B., Honma,H.,Mita,T., Tsuboi,T. and Coleman,R.Genetic diversity of Plasmodium falciparum in an isolated villagein western Thailand. (Unpublished)
CSP	BAN59425.1	Thailand	Asia	Tanabe,K., Zollner,G.E., Sattabongkt,J., Khuntirat,B., Honma,H.,Mita,T., Tsuboi,T. and Coleman,R.Genetic diversity of Plasmodium falciparum in an isolated villagein western Thailand. (Unpublished)
CSP	BAN59426.1	Thailand	Asia	Tanabe,K., Zollner,G.E., Sattabongkt,J., Khuntirat,B., Honma,H.,Mita,T., Tsuboi,T. and Coleman,R.Genetic diversity of Plasmodium falciparum in an isolated villagein western Thailand. (Unpublished)
CSP	BAN59427.1	Thailand	Asia	Tanabe,K., Zollner,G.E., Sattabongkt,J., Khuntirat,B., Honma,H.,Mita,T., Tsuboi,T. and Coleman,R.Genetic diversity of Plasmodium falciparum in an isolated villagein western Thailand. (Unpublished)
CSP	BAN59428.1	Thailand	Asia	Tanabe,K., Zollner,G.E., Sattabongkt,J., Khuntirat,B., Honma,H.,Mita,T., Tsuboi,T. and Coleman,R.Genetic diversity of Plasmodium falciparum in an isolated villagein western Thailand. (Unpublished)
CSP	BAN59429.1	Thailand	Asia	Tanabe,K., Zollner,G.E., Sattabongkt,J., Khuntirat,B., Honma,H.,Mita,T., Tsuboi,T. and Coleman,R.Genetic diversity of Plasmodium falciparum in an isolated villagein western Thailand. (Unpublished)
CSP	AAN87577.1	Kenya	Africa	Jongwutiwes S, Tanabe K, Hughes MK, Kanbara H, Hughes AL.Allelic variation in the circumsporozoite protein of Plasmodium falciparum from Thai field isolates.Am J Trop Med Hyg. 1994 Nov;51(5):659-68.
CSP	AAN87579.1	Cameroon	Africa	Escalante AA, Grebert HM, Isea R, Goldman IF, Basco L, Magris M, Biswas S, Kariuki S and Lal AA. A study of genetic diversity in the gene encoding the circumsporozoite protein (CSP) of Plasmodium falciparum from different transmission areas--XVI. Asembo Bay Cohort Project. Mol Biochem Parasitol125(1-2):83-90 (2002).
CSP	AAN87595.1	Kenya	Africa	Escalante AA, Grebert HM, Isea R, Goldman IF, Basco L, Magris M, Biswas S, Kariuki S and Lal AA. A study of genetic diversity in the gene encoding the circumsporozoite protein (CSP) of Plasmodium falciparum from different transmission areas--XVI. Asembo Bay Cohort Project. Mol Biochem Parasitol125(1-2):83-90 (2002).
CSP	AAN87597.1	Kenya	Africa	Escalante AA, Grebert HM, Isea R, Goldman IF, Basco L, Magris M, Biswas S, Kariuki S and Lal AA. A study of genetic diversity in the gene encoding the circumsporozoite protein (CSP) of Plasmodium falciparum from different transmission areas--XVI. Asembo Bay Cohort Project. Mol Biochem Parasitol125(1-2):83-90 (2002).
CSP	AAN87599.1	Kenya	Africa	Escalante AA, Grebert HM, Isea R, Goldman IF, Basco L, Magris M, Biswas S, Kariuki S and Lal AA. A study of genetic diversity in the gene encoding the circumsporozoite protein (CSP) of Plasmodium falciparum from different transmission areas--XVI. Asembo Bay Cohort Project. Mol Biochem Parasitol125(1-2):83-90 (2002).
CSP	AAN87611.1	Kenya	Africa	Escalante AA, Grebert HM, Isea R, Goldman IF, Basco L, Magris M, Biswas S, Kariuki S and Lal AA. A study of genetic diversity in the gene encoding the circumsporozoite protein (CSP) of Plasmodium falciparum from different transmission areas--XVI. Asembo Bay Cohort Project. Mol Biochem Parasitol125(1-2):83-90 (2002).
CSP	AAN87578.1	Cameroon	Africa	Escalante AA, Grebert HM, Isea R, Goldman IF, Basco L, Magris M, Biswas S, Kariuki S and Lal AA. A study of genetic diversity in the gene encoding the circumsporozoite protein (CSP) of Plasmodium falciparum from different transmission areas--XVI. Asembo Bay Cohort Project. Mol Biochem Parasitol125(1-2):83-90 (2002).
CSP	AAN87580.1	Cameroon	Africa	Escalante AA, Grebert HM, Isea R, Goldman IF, Basco L, Magris M, Biswas S, Kariuki S and Lal AA. A study of genetic diversity in the gene encoding the circumsporozoite protein (CSP) of Plasmodium falciparum from different transmission areas--XVI. Asembo Bay Cohort Project. Mol Biochem Parasitol125(1-2):83-90 (2002).
CSP	AAN87581.1	Kenya	Africa	Escalante AA, Grebert HM, Isea R, Goldman IF, Basco L, Magris M, Biswas S, Kariuki S and Lal AA. A study of genetic diversity in the gene encoding the circumsporozoite protein (CSP) of Plasmodium falciparum from different transmission areas--XVI. Asembo Bay Cohort Project. Mol Biochem Parasitol125(1-2):83-90 (2002).
CSP	AAN87582.1	Kenya	Africa	Escalante AA, Grebert HM, Isea R, Goldman IF, Basco L, Magris M, Biswas S, Kariuki S and Lal AA. A study of genetic diversity in the gene encoding the circumsporozoite protein (CSP) of Plasmodium falciparum from different transmission areas--XVI. Asembo Bay Cohort Project. Mol Biochem Parasitol125(1-2):83-90 (2002).
CSP	AAN87583.1	Cameroon	Africa	Escalante AA, Grebert HM, Isea R, Goldman IF, Basco L, Magris M, Biswas S, Kariuki S and Lal AA. A study of genetic diversity in the gene encoding the circumsporozoite protein (CSP) of Plasmodium falciparum from different transmission areas--XVI. Asembo Bay Cohort Project. Mol Biochem Parasitol125(1-2):83-90 (2002).
CSP	AAN87584.1	Kenya	Africa	Escalante AA, Grebert HM, Isea R, Goldman IF, Basco L, Magris M, Biswas S, Kariuki S and Lal AA. A study of genetic diversity in the gene encoding the circumsporozoite protein (CSP) of Plasmodium falciparum from different transmission areas--XVI. Asembo Bay Cohort Project. Mol Biochem Parasitol125(1-2):83-90 (2002).
CSP	AAN87585.1	Kenya	Africa	Escalante AA, Grebert HM, Isea R, Goldman IF, Basco L, Magris M, Biswas S, Kariuki S and Lal AA. A study of genetic diversity in the gene encoding the circumsporozoite protein (CSP) of Plasmodium falciparum from different transmission areas--XVI. Asembo Bay Cohort Project. Mol Biochem Parasitol125(1-2):83-90 (2002).
CSP	AAN87586.1	Cameroon	Africa	Escalante AA, Grebert HM, Isea R, Goldman IF, Basco L, Magris M, Biswas S, Kariuki S and Lal AA. A study of genetic diversity in the gene encoding the circumsporozoite protein (CSP) of Plasmodium falciparum from different transmission areas--XVI. Asembo Bay Cohort Project. Mol Biochem Parasitol125(1-2):83-90 (2002).
CSP	AAN87587.1	Cameroon	Africa	Escalante AA, Grebert HM, Isea R, Goldman IF, Basco L, Magris M, Biswas S, Kariuki S and Lal AA. A study of genetic diversity in the gene encoding the circumsporozoite protein (CSP) of Plasmodium falciparum from different transmission areas--XVI. Asembo Bay Cohort Project. Mol Biochem Parasitol125(1-2):83-90 (2002).
CSP	AAN87588.1	Cameroon	Africa	Escalante AA, Grebert HM, Isea R, Goldman IF, Basco L, Magris M, Biswas S, Kariuki S and Lal AA. A study of genetic diversity in the gene encoding the circumsporozoite protein (CSP) of Plasmodium falciparum from different transmission areas--XVI. Asembo Bay Cohort Project. Mol Biochem Parasitol125(1-2):83-90 (2002).
CSP	AAN87589.1	Kenya	Africa	Escalante AA, Grebert HM, Isea R, Goldman IF, Basco L, Magris M, Biswas S, Kariuki S and Lal AA. A study of genetic diversity in the gene encoding the circumsporozoite protein (CSP) of Plasmodium falciparum from different transmission areas--XVI. Asembo Bay Cohort Project. Mol Biochem Parasitol125(1-2):83-90 (2002).
CSP	AAN87590.1	Kenya	Africa	Escalante AA, Grebert HM, Isea R, Goldman IF, Basco L, Magris M, Biswas S, Kariuki S and Lal AA. A study of genetic diversity in the gene encoding the circumsporozoite protein (CSP) of Plasmodium falciparum from different transmission areas--XVI. Asembo Bay Cohort Project. Mol Biochem Parasitol125(1-2):83-90 (2002).
CSP	AAN87591.1	Kenya	Africa	Escalante AA, Grebert HM, Isea R, Goldman IF, Basco L, Magris M, Biswas S, Kariuki S and Lal AA. A study of genetic diversity in the gene encoding the circumsporozoite protein (CSP) of Plasmodium falciparum from different transmission areas--XVI. Asembo Bay Cohort Project. Mol Biochem Parasitol125(1-2):83-90 (2002).
CSP	AAN87596.1	Kenya	Africa	Escalante AA, Grebert HM, Isea R, Goldman IF, Basco L, Magris M, Biswas S, Kariuki S and Lal AA. A study of genetic diversity in the gene encoding the circumsporozoite protein (CSP) of Plasmodium falciparum from different transmission areas--XVI. Asembo Bay Cohort Project. Mol Biochem Parasitol125(1-2):83-90 (2002).
CSP	AAN87601.1	Kenya	Africa	Escalante AA, Grebert HM, Isea R, Goldman IF, Basco L, Magris M, Biswas S, Kariuki S and Lal AA. A study of genetic diversity in the gene encoding the circumsporozoite protein (CSP) of Plasmodium falciparum from different transmission areas--XVI. Asembo Bay Cohort Project. Mol Biochem Parasitol125(1-2):83-90 (2002).
CSP	AAN87602.1	Cameroon	Africa	Escalante AA, Grebert HM, Isea R, Goldman IF, Basco L, Magris M, Biswas S, Kariuki S and Lal AA. A study of genetic diversity in the gene encoding the circumsporozoite protein (CSP) of Plasmodium falciparum from different transmission areas--XVI. Asembo Bay Cohort Project. Mol Biochem Parasitol125(1-2):83-90 (2002).
CSP	AAN87607.1	Kenya	Africa	Escalante AA, Grebert HM, Isea R, Goldman IF, Basco L, Magris M, Biswas S, Kariuki S and Lal AA. A study of genetic diversity in the gene encoding the circumsporozoite protein (CSP) of Plasmodium falciparum from different transmission areas--XVI. Asembo Bay Cohort Project. Mol Biochem Parasitol125(1-2):83-90 (2002).
CSP	AAN87608.1	Kenya	Africa	Escalante AA, Grebert HM, Isea R, Goldman IF, Basco L, Magris M, Biswas S, Kariuki S and Lal AA. A study of genetic diversity in the gene encoding the circumsporozoite protein (CSP) of Plasmodium falciparum from different transmission areas--XVI. Asembo Bay Cohort Project. Mol Biochem Parasitol125(1-2):83-90 (2002).
CSP	AAN87609.1	Kenya	Africa	Escalante AA, Grebert HM, Isea R, Goldman IF, Basco L, Magris M, Biswas S, Kariuki S and Lal AA. A study of genetic diversity in the gene encoding the circumsporozoite protein (CSP) of Plasmodium falciparum from different transmission areas--XVI. Asembo Bay Cohort Project. Mol Biochem Parasitol125(1-2):83-90 (2002).
CSP	AAN87610.1	Kenya	Africa	Escalante AA, Grebert HM, Isea R, Goldman IF, Basco L, Magris M, Biswas S, Kariuki S and Lal AA. A study of genetic diversity in the gene encoding the circumsporozoite protein (CSP) of Plasmodium falciparum from different transmission areas--XVI. Asembo Bay Cohort Project. Mol Biochem Parasitol125(1-2):83-90 (2002).
CSP	AAN87614.1	Cameroon	Africa	Escalante AA, Grebert HM, Isea R, Goldman IF, Basco L, Magris M, Biswas S, Kariuki S and Lal AA. A study of genetic diversity in the gene encoding the circumsporozoite protein (CSP) of Plasmodium falciparum from different transmission areas--XVI. Asembo Bay Cohort Project. Mol Biochem Parasitol125(1-2):83-90 (2002).
CSP	AAW78178.1	Gambia	Africa	Weedall GD, Preston BM, Thomas AW, Sutherland CJ, Conway DJ.Differential evidence of natural selection on two leading sporozoite stage malaria vaccine candidate antigens. Int J Parasitol. 2007 Jan;37(1):77-85.
CSP	AAW78179.1	Gambia	Africa	Weedall GD, Preston BM, Thomas AW, Sutherland CJ, Conway DJ.Differential evidence of natural selection on two leading sporozoite stage malaria vaccine candidate antigens. Int J Parasitol. 2007 Jan;37(1):77-85.
CSP	AAW78180.1	Gambia	Africa	Weedall GD, Preston BM, Thomas AW, Sutherland CJ, Conway DJ.Differential evidence of natural selection on two leading sporozoite stage malaria vaccine candidate antigens. Int J Parasitol. 2007 Jan;37(1):77-85.
CSP	AAW78181.1	Gambia	Africa	Weedall GD, Preston BM, Thomas AW, Sutherland CJ, Conway DJ.Differential evidence of natural selection on two leading sporozoite stage malaria vaccine candidate antigens. Int J Parasitol. 2007 Jan;37(1):77-85.
CSP	AAW78182.1	Gambia	Africa	Weedall GD, Preston BM, Thomas AW, Sutherland CJ, Conway DJ.Differential evidence of natural selection on two leading sporozoite stage malaria vaccine candidate antigens. Int J Parasitol. 2007 Jan;37(1):77-85.
CSP	AAW78183.1	Gambia	Africa	Weedall GD, Preston BM, Thomas AW, Sutherland CJ, Conway DJ.Differential evidence of natural selection on two leading sporozoite stage malaria vaccine candidate antigens. Int J Parasitol. 2007 Jan;37(1):77-85.
CSP	AAW78184.1	Gambia	Africa	Weedall GD, Preston BM, Thomas AW, Sutherland CJ, Conway DJ.Differential evidence of natural selection on two leading sporozoite stage malaria vaccine candidate antigens. Int J Parasitol. 2007 Jan;37(1):77-85.
CSP	AAW78185.1	Gambia	Africa	Weedall GD, Preston BM, Thomas AW, Sutherland CJ, Conway DJ.Differential evidence of natural selection on two leading sporozoite stage malaria vaccine candidate antigens. Int J Parasitol. 2007 Jan;37(1):77-85.
CSP	AAW78186.1	Gambia	Africa	Weedall GD, Preston BM, Thomas AW, Sutherland CJ, Conway DJ.Differential evidence of natural selection on two leading sporozoite stage malaria vaccine candidate antigens. Int J Parasitol. 2007 Jan;37(1):77-85.
CSP	AAW78187.1	Gambia	Africa	Weedall GD, Preston BM, Thomas AW, Sutherland CJ, Conway DJ.Differential evidence of natural selection on two leading sporozoite stage malaria vaccine candidate antigens. Int J Parasitol. 2007 Jan;37(1):77-85.
CSP	AAW78188.1	Gambia	Africa	Weedall GD, Preston BM, Thomas AW, Sutherland CJ, Conway DJ.Differential evidence of natural selection on two leading sporozoite stage malaria vaccine candidate antigens. Int J Parasitol. 2007 Jan;37(1):77-85.
CSP	AAW78189.1	Gambia	Africa	Weedall GD, Preston BM, Thomas AW, Sutherland CJ, Conway DJ.Differential evidence of natural selection on two leading sporozoite stage malaria vaccine candidate antigens. Int J Parasitol. 2007 Jan;37(1):77-85.
CSP	AAW78190.1	Gambia	Africa	Weedall GD, Preston BM, Thomas AW, Sutherland CJ, Conway DJ.Differential evidence of natural selection on two leading sporozoite stage malaria vaccine candidate antigens. Int J Parasitol. 2007 Jan;37(1):77-85.
CSP	AAW78191.1	Gambia	Africa	Weedall GD, Preston BM, Thomas AW, Sutherland CJ, Conway DJ.Differential evidence of natural selection on two leading sporozoite stage malaria vaccine candidate antigens. Int J Parasitol. 2007 Jan;37(1):77-85.
CSP	AAW78192.1	Gambia	Africa	Weedall GD, Preston BM, Thomas AW, Sutherland CJ, Conway DJ.Differential evidence of natural selection on two leading sporozoite stage malaria vaccine candidate antigens. Int J Parasitol. 2007 Jan;37(1):77-85.
CSP	AAW78193.1	Gambia	Africa	Weedall GD, Preston BM, Thomas AW, Sutherland CJ, Conway DJ.Differential evidence of natural selection on two leading sporozoite stage malaria vaccine candidate antigens. Int J Parasitol. 2007 Jan;37(1):77-85.
CSP	AAW78194.1	Gambia	Africa	Weedall GD, Preston BM, Thomas AW, Sutherland CJ, Conway DJ.Differential evidence of natural selection on two leading sporozoite stage malaria vaccine candidate antigens. Int J Parasitol. 2007 Jan;37(1):77-85.
CSP	AAW78195.1	Gambia	Africa	Weedall GD, Preston BM, Thomas AW, Sutherland CJ, Conway DJ.Differential evidence of natural selection on two leading sporozoite stage malaria vaccine candidate antigens. Int J Parasitol. 2007 Jan;37(1):77-85.
CSP	AAW78196.1	Gambia	Africa	Weedall GD, Preston BM, Thomas AW, Sutherland CJ, Conway DJ.Differential evidence of natural selection on two leading sporozoite stage malaria vaccine candidate antigens. Int J Parasitol. 2007 Jan;37(1):77-85.
CSP	AAW78197.1	Gambia	Africa	Weedall GD, Preston BM, Thomas AW, Sutherland CJ, Conway DJ.Differential evidence of natural selection on two leading sporozoite stage malaria vaccine candidate antigens. Int J Parasitol. 2007 Jan;37(1):77-85.
CSP	AAW78198.1	Gambia	Africa	Weedall GD, Preston BM, Thomas AW, Sutherland CJ, Conway DJ.Differential evidence of natural selection on two leading sporozoite stage malaria vaccine candidate antigens. Int J Parasitol. 2007 Jan;37(1):77-85.
CSP	AAW78200.1	Gambia	Africa	Weedall GD, Preston BM, Thomas AW, Sutherland CJ, Conway DJ.Differential evidence of natural selection on two leading sporozoite stage malaria vaccine candidate antigens. Int J Parasitol. 2007 Jan;37(1):77-85.
CSP	AAW78201.1	Gambia	Africa	Weedall GD, Preston BM, Thomas AW, Sutherland CJ, Conway DJ.Differential evidence of natural selection on two leading sporozoite stage malaria vaccine candidate antigens. Int J Parasitol. 2007 Jan;37(1):77-85.
CSP	AAW78202.1	Gambia	Africa	Weedall GD, Preston BM, Thomas AW, Sutherland CJ, Conway DJ.Differential evidence of natural selection on two leading sporozoite stage malaria vaccine candidate antigens. Int J Parasitol. 2007 Jan;37(1):77-85.
CSP	AAW78203.1	Gambia	Africa	Weedall GD, Preston BM, Thomas AW, Sutherland CJ, Conway DJ.Differential evidence of natural selection on two leading sporozoite stage malaria vaccine candidate antigens. Int J Parasitol. 2007 Jan;37(1):77-85.
CSP	AAW78204.1	Gambia	Africa	Weedall GD, Preston BM, Thomas AW, Sutherland CJ, Conway DJ.Differential evidence of natural selection on two leading sporozoite stage malaria vaccine candidate antigens. Int J Parasitol. 2007 Jan;37(1):77-85.
CSP	AAW78205.1	Gambia	Africa	Weedall GD, Preston BM, Thomas AW, Sutherland CJ, Conway DJ.Differential evidence of natural selection on two leading sporozoite stage malaria vaccine candidate antigens. Int J Parasitol. 2007 Jan;37(1):77-85.
CSP	AAW78206.1	Gambia	Africa	Weedall GD, Preston BM, Thomas AW, Sutherland CJ, Conway DJ.Differential evidence of natural selection on two leading sporozoite stage malaria vaccine candidate antigens. Int J Parasitol. 2007 Jan;37(1):77-85.
CSP	AAW78207.1	Gambia	Africa	Weedall GD, Preston BM, Thomas AW, Sutherland CJ, Conway DJ.Differential evidence of natural selection on two leading sporozoite stage malaria vaccine candidate antigens. Int J Parasitol. 2007 Jan;37(1):77-85.
CSP	AAW78208.1	Gambia	Africa	Weedall GD, Preston BM, Thomas AW, Sutherland CJ, Conway DJ.Differential evidence of natural selection on two leading sporozoite stage malaria vaccine candidate antigens. Int J Parasitol. 2007 Jan;37(1):77-85.
CSP	AAW78209.1	Gambia	Africa	Weedall GD, Preston BM, Thomas AW, Sutherland CJ, Conway DJ.Differential evidence of natural selection on two leading sporozoite stage malaria vaccine candidate antigens. Int J Parasitol. 2007 Jan;37(1):77-85.
CSP	AAW78210.1	Gambia	Africa	Weedall GD, Preston BM, Thomas AW, Sutherland CJ, Conway DJ.Differential evidence of natural selection on two leading sporozoite stage malaria vaccine candidate antigens. Int J Parasitol. 2007 Jan;37(1):77-85.
CSP	AAW78211.1	Gambia	Africa	Weedall GD, Preston BM, Thomas AW, Sutherland CJ, Conway DJ.Differential evidence of natural selection on two leading sporozoite stage malaria vaccine candidate antigens. Int J Parasitol. 2007 Jan;37(1):77-85.
CSP	AAW78212.1	Gambia	Africa	Weedall GD, Preston BM, Thomas AW, Sutherland CJ, Conway DJ.Differential evidence of natural selection on two leading sporozoite stage malaria vaccine candidate antigens. Int J Parasitol. 2007 Jan;37(1):77-85.
CSP	AAW78213.1	Gambia	Africa	Weedall GD, Preston BM, Thomas AW, Sutherland CJ, Conway DJ.Differential evidence of natural selection on two leading sporozoite stage malaria vaccine candidate antigens. Int J Parasitol. 2007 Jan;37(1):77-85.
CSP	AAW78214.1	Gambia	Africa	Weedall GD, Preston BM, Thomas AW, Sutherland CJ, Conway DJ.Differential evidence of natural selection on two leading sporozoite stage malaria vaccine candidate antigens. Int J Parasitol. 2007 Jan;37(1):77-85.
CSP	AAW78215.1	Gambia	Africa	Weedall GD, Preston BM, Thomas AW, Sutherland CJ, Conway DJ.Differential evidence of natural selection on two leading sporozoite stage malaria vaccine candidate antigens. Int J Parasitol. 2007 Jan;37(1):77-85.
CSP	AAW78216.1	Gambia	Africa	Weedall GD, Preston BM, Thomas AW, Sutherland CJ, Conway DJ.Differential evidence of natural selection on two leading sporozoite stage malaria vaccine candidate antigens. Int J Parasitol. 2007 Jan;37(1):77-85.
CSP	AAW78217.1	Gambia	Africa	Weedall GD, Preston BM, Thomas AW, Sutherland CJ, Conway DJ.Differential evidence of natural selection on two leading sporozoite stage malaria vaccine candidate antigens. Int J Parasitol. 2007 Jan;37(1):77-85.
CSP	AAW78218.1	Gambia	Africa	Weedall GD, Preston BM, Thomas AW, Sutherland CJ, Conway DJ.Differential evidence of natural selection on two leading sporozoite stage malaria vaccine candidate antigens. Int J Parasitol. 2007 Jan;37(1):77-85.
CSP	AAW78219.1	Gambia	Africa	Weedall GD, Preston BM, Thomas AW, Sutherland CJ, Conway DJ.Differential evidence of natural selection on two leading sporozoite stage malaria vaccine candidate antigens. Int J Parasitol. 2007 Jan;37(1):77-85.
CSP	AAW78220.1	Gambia	Africa	Weedall GD, Preston BM, Thomas AW, Sutherland CJ, Conway DJ.Differential evidence of natural selection on two leading sporozoite stage malaria vaccine candidate antigens. Int J Parasitol. 2007 Jan;37(1):77-85.
CSP	AAW78221.1	Gambia	Africa	Weedall GD, Preston BM, Thomas AW, Sutherland CJ, Conway DJ.Differential evidence of natural selection on two leading sporozoite stage malaria vaccine candidate antigens. Int J Parasitol. 2007 Jan;37(1):77-85.
CSP	BAM84748.1	Tanzania	Africa	Tanabe K, Mita T, Palacpac NM, Arisue N, Tougan T, Kawai S, Jombart T, Kobayashi F, Horii T. Within-population genetic diversity of Plasmodium falciparum vaccine candidate antigens reveals geographic distance from a Central sub-Saharan African origin.Vaccine. 2013 Feb 18;31(9):1334-9.
CSP	BAM84749.1	Tanzania	Africa	Tanabe K, Mita T, Palacpac NM, Arisue N, Tougan T, Kawai S, Jombart T, Kobayashi F, Horii T. Within-population genetic diversity of Plasmodium falciparum vaccine candidate antigens reveals geographic distance from a Central sub-Saharan African origin.Vaccine. 2013 Feb 18;31(9):1334-9.
CSP	BAM84750.1	Tanzania	Africa	Tanabe K, Mita T, Palacpac NM, Arisue N, Tougan T, Kawai S, Jombart T, Kobayashi F, Horii T. Within-population genetic diversity of Plasmodium falciparum vaccine candidate antigens reveals geographic distance from a Central sub-Saharan African origin.Vaccine. 2013 Feb 18;31(9):1334-9.
CSP	BAM84751.1	Tanzania	Africa	Tanabe K, Mita T, Palacpac NM, Arisue N, Tougan T, Kawai S, Jombart T, Kobayashi F, Horii T. Within-population genetic diversity of Plasmodium falciparum vaccine candidate antigens reveals geographic distance from a Central sub-Saharan African origin.Vaccine. 2013 Feb 18;31(9):1334-9.
CSP	BAM84752.1	Tanzania	Africa	Tanabe K, Mita T, Palacpac NM, Arisue N, Tougan T, Kawai S, Jombart T, Kobayashi F, Horii T. Within-population genetic diversity of Plasmodium falciparum vaccine candidate antigens reveals geographic distance from a Central sub-Saharan African origin.Vaccine. 2013 Feb 18;31(9):1334-9.
CSP	BAM84753.1	Tanzania	Africa	Tanabe K, Mita T, Palacpac NM, Arisue N, Tougan T, Kawai S, Jombart T, Kobayashi F, Horii T. Within-population genetic diversity of Plasmodium falciparum vaccine candidate antigens reveals geographic distance from a Central sub-Saharan African origin.Vaccine. 2013 Feb 18;31(9):1334-9.
CSP	BAM84754.1	Tanzania	Africa	Tanabe K, Mita T, Palacpac NM, Arisue N, Tougan T, Kawai S, Jombart T, Kobayashi F, Horii T. Within-population genetic diversity of Plasmodium falciparum vaccine candidate antigens reveals geographic distance from a Central sub-Saharan African origin.Vaccine. 2013 Feb 18;31(9):1334-9.
CSP	BAM84755.1	Tanzania	Africa	Tanabe K, Mita T, Palacpac NM, Arisue N, Tougan T, Kawai S, Jombart T, Kobayashi F, Horii T. Within-population genetic diversity of Plasmodium falciparum vaccine candidate antigens reveals geographic distance from a Central sub-Saharan African origin.Vaccine. 2013 Feb 18;31(9):1334-9.
CSP	BAM84756.1	Tanzania	Africa	Tanabe K, Mita T, Palacpac NM, Arisue N, Tougan T, Kawai S, Jombart T, Kobayashi F, Horii T. Within-population genetic diversity of Plasmodium falciparum vaccine candidate antigens reveals geographic distance from a Central sub-Saharan African origin.Vaccine. 2013 Feb 18;31(9):1334-9.
CSP	BAM84757.1	Tanzania	Africa	Tanabe K, Mita T, Palacpac NM, Arisue N, Tougan T, Kawai S, Jombart T, Kobayashi F, Horii T. Within-population genetic diversity of Plasmodium falciparum vaccine candidate antigens reveals geographic distance from a Central sub-Saharan African origin.Vaccine. 2013 Feb 18;31(9):1334-9.
CSP	BAM84758.1	Tanzania	Africa	Tanabe K, Mita T, Palacpac NM, Arisue N, Tougan T, Kawai S, Jombart T, Kobayashi F, Horii T. Within-population genetic diversity of Plasmodium falciparum vaccine candidate antigens reveals geographic distance from a Central sub-Saharan African origin.Vaccine. 2013 Feb 18;31(9):1334-9.
CSP	BAM84759.1	Tanzania	Africa	Tanabe K, Mita T, Palacpac NM, Arisue N, Tougan T, Kawai S, Jombart T, Kobayashi F, Horii T. Within-population genetic diversity of Plasmodium falciparum vaccine candidate antigens reveals geographic distance from a Central sub-Saharan African origin.Vaccine. 2013 Feb 18;31(9):1334-9.
CSP	BAM84760.1	Tanzania	Africa	Tanabe K, Mita T, Palacpac NM, Arisue N, Tougan T, Kawai S, Jombart T, Kobayashi F, Horii T. Within-population genetic diversity of Plasmodium falciparum vaccine candidate antigens reveals geographic distance from a Central sub-Saharan African origin.Vaccine. 2013 Feb 18;31(9):1334-9.
CSP	BAM84761.1	Tanzania	Africa	Tanabe K, Mita T, Palacpac NM, Arisue N, Tougan T, Kawai S, Jombart T, Kobayashi F, Horii T. Within-population genetic diversity of Plasmodium falciparum vaccine candidate antigens reveals geographic distance from a Central sub-Saharan African origin.Vaccine. 2013 Feb 18;31(9):1334-9.
CSP	BAM84762.1	Tanzania	Africa	Tanabe K, Mita T, Palacpac NM, Arisue N, Tougan T, Kawai S, Jombart T, Kobayashi F, Horii T. Within-population genetic diversity of Plasmodium falciparum vaccine candidate antigens reveals geographic distance from a Central sub-Saharan African origin.Vaccine. 2013 Feb 18;31(9):1334-9.
CSP	BAM84763.1	Tanzania	Africa	Tanabe K, Mita T, Palacpac NM, Arisue N, Tougan T, Kawai S, Jombart T, Kobayashi F, Horii T. Within-population genetic diversity of Plasmodium falciparum vaccine candidate antigens reveals geographic distance from a Central sub-Saharan African origin.Vaccine. 2013 Feb 18;31(9):1334-9.
CSP	BAM84764.1	Tanzania	Africa	Tanabe K, Mita T, Palacpac NM, Arisue N, Tougan T, Kawai S, Jombart T, Kobayashi F, Horii T. Within-population genetic diversity of Plasmodium falciparum vaccine candidate antigens reveals geographic distance from a Central sub-Saharan African origin.Vaccine. 2013 Feb 18;31(9):1334-9.
CSP	BAM84765.1	Tanzania	Africa	Tanabe K, Mita T, Palacpac NM, Arisue N, Tougan T, Kawai S, Jombart T, Kobayashi F, Horii T. Within-population genetic diversity of Plasmodium falciparum vaccine candidate antigens reveals geographic distance from a Central sub-Saharan African origin.Vaccine. 2013 Feb 18;31(9):1334-9.
CSP	BAM84766.1	Tanzania	Africa	Tanabe K, Mita T, Palacpac NM, Arisue N, Tougan T, Kawai S, Jombart T, Kobayashi F, Horii T. Within-population genetic diversity of Plasmodium falciparum vaccine candidate antigens reveals geographic distance from a Central sub-Saharan African origin.Vaccine. 2013 Feb 18;31(9):1334-9.
CSP	BAM84767.1	Tanzania	Africa	Tanabe K, Mita T, Palacpac NM, Arisue N, Tougan T, Kawai S, Jombart T, Kobayashi F, Horii T. Within-population genetic diversity of Plasmodium falciparum vaccine candidate antigens reveals geographic distance from a Central sub-Saharan African origin.Vaccine. 2013 Feb 18;31(9):1334-9.
CSP	BAM84768.1	Tanzania	Africa	Tanabe K, Mita T, Palacpac NM, Arisue N, Tougan T, Kawai S, Jombart T, Kobayashi F, Horii T. Within-population genetic diversity of Plasmodium falciparum vaccine candidate antigens reveals geographic distance from a Central sub-Saharan African origin.Vaccine. 2013 Feb 18;31(9):1334-9.
CSP	BAM84769.1	Tanzania	Africa	Tanabe K, Mita T, Palacpac NM, Arisue N, Tougan T, Kawai S, Jombart T, Kobayashi F, Horii T. Within-population genetic diversity of Plasmodium falciparum vaccine candidate antigens reveals geographic distance from a Central sub-Saharan African origin.Vaccine. 2013 Feb 18;31(9):1334-9.
CSP	BAM84770.1	Tanzania	Africa	Tanabe K, Mita T, Palacpac NM, Arisue N, Tougan T, Kawai S, Jombart T, Kobayashi F, Horii T. Within-population genetic diversity of Plasmodium falciparum vaccine candidate antigens reveals geographic distance from a Central sub-Saharan African origin.Vaccine. 2013 Feb 18;31(9):1334-9.
CSP	BAM84771.1	Tanzania	Africa	Tanabe K, Mita T, Palacpac NM, Arisue N, Tougan T, Kawai S, Jombart T, Kobayashi F, Horii T. Within-population genetic diversity of Plasmodium falciparum vaccine candidate antigens reveals geographic distance from a Central sub-Saharan African origin.Vaccine. 2013 Feb 18;31(9):1334-9.
CSP	BAM84772.1	Tanzania	Africa	Tanabe K, Mita T, Palacpac NM, Arisue N, Tougan T, Kawai S, Jombart T, Kobayashi F, Horii T. Within-population genetic diversity of Plasmodium falciparum vaccine candidate antigens reveals geographic distance from a Central sub-Saharan African origin.Vaccine. 2013 Feb 18;31(9):1334-9.
CSP	BAM84773.1	Tanzania	Africa	Tanabe K, Mita T, Palacpac NM, Arisue N, Tougan T, Kawai S, Jombart T, Kobayashi F, Horii T. Within-population genetic diversity of Plasmodium falciparum vaccine candidate antigens reveals geographic distance from a Central sub-Saharan African origin.Vaccine. 2013 Feb 18;31(9):1334-9.
CSP	BAM84774.1	Tanzania	Africa	Tanabe K, Mita T, Palacpac NM, Arisue N, Tougan T, Kawai S, Jombart T, Kobayashi F, Horii T. Within-population genetic diversity of Plasmodium falciparum vaccine candidate antigens reveals geographic distance from a Central sub-Saharan African origin.Vaccine. 2013 Feb 18;31(9):1334-9.
CSP	BAM84775.1	Tanzania	Africa	Tanabe K, Mita T, Palacpac NM, Arisue N, Tougan T, Kawai S, Jombart T, Kobayashi F, Horii T. Within-population genetic diversity of Plasmodium falciparum vaccine candidate antigens reveals geographic distance from a Central sub-Saharan African origin.Vaccine. 2013 Feb 18;31(9):1334-9.
CSP	BAM84776.1	Tanzania	Africa	Tanabe K, Mita T, Palacpac NM, Arisue N, Tougan T, Kawai S, Jombart T, Kobayashi F, Horii T. Within-population genetic diversity of Plasmodium falciparum vaccine candidate antigens reveals geographic distance from a Central sub-Saharan African origin.Vaccine. 2013 Feb 18;31(9):1334-9.
CSP	BAM84777.1	Tanzania	Africa	Tanabe K, Mita T, Palacpac NM, Arisue N, Tougan T, Kawai S, Jombart T, Kobayashi F, Horii T. Within-population genetic diversity of Plasmodium falciparum vaccine candidate antigens reveals geographic distance from a Central sub-Saharan African origin.Vaccine. 2013 Feb 18;31(9):1334-9.
CSP	BAM84778.1	Tanzania	Africa	Tanabe K, Mita T, Palacpac NM, Arisue N, Tougan T, Kawai S, Jombart T, Kobayashi F, Horii T. Within-population genetic diversity of Plasmodium falciparum vaccine candidate antigens reveals geographic distance from a Central sub-Saharan African origin.Vaccine. 2013 Feb 18;31(9):1334-9.
CSP	BAM84779.1	Tanzania	Africa	Tanabe K, Mita T, Palacpac NM, Arisue N, Tougan T, Kawai S, Jombart T, Kobayashi F, Horii T. Within-population genetic diversity of Plasmodium falciparum vaccine candidate antigens reveals geographic distance from a Central sub-Saharan African origin.Vaccine. 2013 Feb 18;31(9):1334-9.
CSP	BAM84780.1	Tanzania	Africa	Tanabe K, Mita T, Palacpac NM, Arisue N, Tougan T, Kawai S, Jombart T, Kobayashi F, Horii T. Within-population genetic diversity of Plasmodium falciparum vaccine candidate antigens reveals geographic distance from a Central sub-Saharan African origin.Vaccine. 2013 Feb 18;31(9):1334-9.
CSP	BAM84781.1	Tanzania	Africa	Tanabe K, Mita T, Palacpac NM, Arisue N, Tougan T, Kawai S, Jombart T, Kobayashi F, Horii T. Within-population genetic diversity of Plasmodium falciparum vaccine candidate antigens reveals geographic distance from a Central sub-Saharan African origin.Vaccine. 2013 Feb 18;31(9):1334-9.
CSP	BAM84782.1	Tanzania	Africa	Tanabe K, Mita T, Palacpac NM, Arisue N, Tougan T, Kawai S, Jombart T, Kobayashi F, Horii T. Within-population genetic diversity of Plasmodium falciparum vaccine candidate antigens reveals geographic distance from a Central sub-Saharan African origin.Vaccine. 2013 Feb 18;31(9):1334-9.
CSP	BAM84783.1	Tanzania	Africa	Tanabe K, Mita T, Palacpac NM, Arisue N, Tougan T, Kawai S, Jombart T, Kobayashi F, Horii T. Within-population genetic diversity of Plasmodium falciparum vaccine candidate antigens reveals geographic distance from a Central sub-Saharan African origin.Vaccine. 2013 Feb 18;31(9):1334-9.
CSP	BAM84784.1	Tanzania	Africa	Tanabe K, Mita T, Palacpac NM, Arisue N, Tougan T, Kawai S, Jombart T, Kobayashi F, Horii T. Within-population genetic diversity of Plasmodium falciparum vaccine candidate antigens reveals geographic distance from a Central sub-Saharan African origin.Vaccine. 2013 Feb 18;31(9):1334-9.
CSP	BAM84785.1	Tanzania	Africa	Tanabe K, Mita T, Palacpac NM, Arisue N, Tougan T, Kawai S, Jombart T, Kobayashi F, Horii T. Within-population genetic diversity of Plasmodium falciparum vaccine candidate antigens reveals geographic distance from a Central sub-Saharan African origin.Vaccine. 2013 Feb 18;31(9):1334-9.
CSP	BAM84786.1	Tanzania	Africa	Tanabe K, Mita T, Palacpac NM, Arisue N, Tougan T, Kawai S, Jombart T, Kobayashi F, Horii T. Within-population genetic diversity of Plasmodium falciparum vaccine candidate antigens reveals geographic distance from a Central sub-Saharan African origin.Vaccine. 2013 Feb 18;31(9):1334-9.
CSP	BAM84787.1	Tanzania	Africa	Tanabe K, Mita T, Palacpac NM, Arisue N, Tougan T, Kawai S, Jombart T, Kobayashi F, Horii T. Within-population genetic diversity of Plasmodium falciparum vaccine candidate antigens reveals geographic distance from a Central sub-Saharan African origin.Vaccine. 2013 Feb 18;31(9):1334-9.
CSP	BAM84788.1	Tanzania	Africa	Tanabe K, Mita T, Palacpac NM, Arisue N, Tougan T, Kawai S, Jombart T, Kobayashi F, Horii T. Within-population genetic diversity of Plasmodium falciparum vaccine candidate antigens reveals geographic distance from a Central sub-Saharan African origin.Vaccine. 2013 Feb 18;31(9):1334-9.
CSP	BAM84789.1	Tanzania	Africa	Tanabe K, Mita T, Palacpac NM, Arisue N, Tougan T, Kawai S, Jombart T, Kobayashi F, Horii T. Within-population genetic diversity of Plasmodium falciparum vaccine candidate antigens reveals geographic distance from a Central sub-Saharan African origin.Vaccine. 2013 Feb 18;31(9):1334-9.
CSP	BAM84790.1	Tanzania	Africa	Tanabe K, Mita T, Palacpac NM, Arisue N, Tougan T, Kawai S, Jombart T, Kobayashi F, Horii T. Within-population genetic diversity of Plasmodium falciparum vaccine candidate antigens reveals geographic distance from a Central sub-Saharan African origin.Vaccine. 2013 Feb 18;31(9):1334-9.
CSP	BAM84791.1	Tanzania	Africa	Tanabe K, Mita T, Palacpac NM, Arisue N, Tougan T, Kawai S, Jombart T, Kobayashi F, Horii T. Within-population genetic diversity of Plasmodium falciparum vaccine candidate antigens reveals geographic distance from a Central sub-Saharan African origin.Vaccine. 2013 Feb 18;31(9):1334-9.
CSP	BAM84792.1	Tanzania	Africa	Tanabe K, Mita T, Palacpac NM, Arisue N, Tougan T, Kawai S, Jombart T, Kobayashi F, Horii T. Within-population genetic diversity of Plasmodium falciparum vaccine candidate antigens reveals geographic distance from a Central sub-Saharan African origin.Vaccine. 2013 Feb 18;31(9):1334-9.
CSP	BAM84793.1	Tanzania	Africa	Tanabe K, Mita T, Palacpac NM, Arisue N, Tougan T, Kawai S, Jombart T, Kobayashi F, Horii T. Within-population genetic diversity of Plasmodium falciparum vaccine candidate antigens reveals geographic distance from a Central sub-Saharan African origin.Vaccine. 2013 Feb 18;31(9):1334-9.
CSP	BAM84794.1	Tanzania	Africa	Tanabe K, Mita T, Palacpac NM, Arisue N, Tougan T, Kawai S, Jombart T, Kobayashi F, Horii T. Within-population genetic diversity of Plasmodium falciparum vaccine candidate antigens reveals geographic distance from a Central sub-Saharan African origin.Vaccine. 2013 Feb 18;31(9):1334-9.
CSP	BAM84795.1	Tanzania	Africa	Tanabe K, Mita T, Palacpac NM, Arisue N, Tougan T, Kawai S, Jombart T, Kobayashi F, Horii T. Within-population genetic diversity of Plasmodium falciparum vaccine candidate antigens reveals geographic distance from a Central sub-Saharan African origin.Vaccine. 2013 Feb 18;31(9):1334-9.
CSP	BAM84796.1	Tanzania	Africa	Tanabe K, Mita T, Palacpac NM, Arisue N, Tougan T, Kawai S, Jombart T, Kobayashi F, Horii T. Within-population genetic diversity of Plasmodium falciparum vaccine candidate antigens reveals geographic distance from a Central sub-Saharan African origin.Vaccine. 2013 Feb 18;31(9):1334-9.
CSP	BAM84797.1	Tanzania	Africa	Tanabe K, Mita T, Palacpac NM, Arisue N, Tougan T, Kawai S, Jombart T, Kobayashi F, Horii T. Within-population genetic diversity of Plasmodium falciparum vaccine candidate antigens reveals geographic distance from a Central sub-Saharan African origin.Vaccine. 2013 Feb 18;31(9):1334-9.
CSP	BAM84798.1	Tanzania	Africa	Tanabe K, Mita T, Palacpac NM, Arisue N, Tougan T, Kawai S, Jombart T, Kobayashi F, Horii T. Within-population genetic diversity of Plasmodium falciparum vaccine candidate antigens reveals geographic distance from a Central sub-Saharan African origin.Vaccine. 2013 Feb 18;31(9):1334-9.
CSP	BAM84799.1	Tanzania	Africa	Tanabe K, Mita T, Palacpac NM, Arisue N, Tougan T, Kawai S, Jombart T, Kobayashi F, Horii T. Within-population genetic diversity of Plasmodium falciparum vaccine candidate antigens reveals geographic distance from a Central sub-Saharan African origin.Vaccine. 2013 Feb 18;31(9):1334-9.
CSP	BAM84800.1	Tanzania	Africa	Tanabe K, Mita T, Palacpac NM, Arisue N, Tougan T, Kawai S, Jombart T, Kobayashi F, Horii T. Within-population genetic diversity of Plasmodium falciparum vaccine candidate antigens reveals geographic distance from a Central sub-Saharan African origin.Vaccine. 2013 Feb 18;31(9):1334-9.
CSP	BAM84801.1	Tanzania	Africa	Tanabe K, Mita T, Palacpac NM, Arisue N, Tougan T, Kawai S, Jombart T, Kobayashi F, Horii T. Within-population genetic diversity of Plasmodium falciparum vaccine candidate antigens reveals geographic distance from a Central sub-Saharan African origin.Vaccine. 2013 Feb 18;31(9):1334-9.
CSP	BAM84802.1	Tanzania	Africa	Tanabe K, Mita T, Palacpac NM, Arisue N, Tougan T, Kawai S, Jombart T, Kobayashi F, Horii T. Within-population genetic diversity of Plasmodium falciparum vaccine candidate antigens reveals geographic distance from a Central sub-Saharan African origin.Vaccine. 2013 Feb 18;31(9):1334-9.
CSP	BAM84803.1	Tanzania	Africa	Tanabe K, Mita T, Palacpac NM, Arisue N, Tougan T, Kawai S, Jombart T, Kobayashi F, Horii T. Within-population genetic diversity of Plasmodium falciparum vaccine candidate antigens reveals geographic distance from a Central sub-Saharan African origin.Vaccine. 2013 Feb 18;31(9):1334-9.
CSP	BAM84804.1	Tanzania	Africa	Tanabe K, Mita T, Palacpac NM, Arisue N, Tougan T, Kawai S, Jombart T, Kobayashi F, Horii T. Within-population genetic diversity of Plasmodium falciparum vaccine candidate antigens reveals geographic distance from a Central sub-Saharan African origin.Vaccine. 2013 Feb 18;31(9):1334-9.
CSP	BAM84805.1	Tanzania	Africa	Tanabe K, Mita T, Palacpac NM, Arisue N, Tougan T, Kawai S, Jombart T, Kobayashi F, Horii T. Within-population genetic diversity of Plasmodium falciparum vaccine candidate antigens reveals geographic distance from a Central sub-Saharan African origin.Vaccine. 2013 Feb 18;31(9):1334-9.
CSP	BAM84806.1	Tanzania	Africa	Tanabe K, Mita T, Palacpac NM, Arisue N, Tougan T, Kawai S, Jombart T, Kobayashi F, Horii T. Within-population genetic diversity of Plasmodium falciparum vaccine candidate antigens reveals geographic distance from a Central sub-Saharan African origin.Vaccine. 2013 Feb 18;31(9):1334-9.
CSP	BAM84807.1	Tanzania	Africa	Tanabe K, Mita T, Palacpac NM, Arisue N, Tougan T, Kawai S, Jombart T, Kobayashi F, Horii T. Within-population genetic diversity of Plasmodium falciparum vaccine candidate antigens reveals geographic distance from a Central sub-Saharan African origin.Vaccine. 2013 Feb 18;31(9):1334-9.
CSP	BAM84808.1	Ghana	Africa	Tanabe K, Mita T, Palacpac NM, Arisue N, Tougan T, Kawai S, Jombart T, Kobayashi F, Horii T. Within-population genetic diversity of Plasmodium falciparum vaccine candidate antigens reveals geographic distance from a Central sub-Saharan African origin.Vaccine. 2013 Feb 18;31(9):1334-9.
CSP	BAM84809.1	Ghana	Africa	Tanabe K, Mita T, Palacpac NM, Arisue N, Tougan T, Kawai S, Jombart T, Kobayashi F, Horii T. Within-population genetic diversity of Plasmodium falciparum vaccine candidate antigens reveals geographic distance from a Central sub-Saharan African origin.Vaccine. 2013 Feb 18;31(9):1334-9.
CSP	BAM84810.1	Ghana	Africa	Tanabe K, Mita T, Palacpac NM, Arisue N, Tougan T, Kawai S, Jombart T, Kobayashi F, Horii T. Within-population genetic diversity of Plasmodium falciparum vaccine candidate antigens reveals geographic distance from a Central sub-Saharan African origin.Vaccine. 2013 Feb 18;31(9):1334-9.
CSP	BAM84811.1	Ghana	Africa	Tanabe K, Mita T, Palacpac NM, Arisue N, Tougan T, Kawai S, Jombart T, Kobayashi F, Horii T. Within-population genetic diversity of Plasmodium falciparum vaccine candidate antigens reveals geographic distance from a Central sub-Saharan African origin.Vaccine. 2013 Feb 18;31(9):1334-9.
CSP	BAM84812.1	Ghana	Africa	Tanabe K, Mita T, Palacpac NM, Arisue N, Tougan T, Kawai S, Jombart T, Kobayashi F, Horii T. Within-population genetic diversity of Plasmodium falciparum vaccine candidate antigens reveals geographic distance from a Central sub-Saharan African origin.Vaccine. 2013 Feb 18;31(9):1334-9.
CSP	BAM84813.1	Ghana	Africa	Tanabe K, Mita T, Palacpac NM, Arisue N, Tougan T, Kawai S, Jombart T, Kobayashi F, Horii T. Within-population genetic diversity of Plasmodium falciparum vaccine candidate antigens reveals geographic distance from a Central sub-Saharan African origin.Vaccine. 2013 Feb 18;31(9):1334-9.
CSP	BAM84814.1	Ghana	Africa	Tanabe K, Mita T, Palacpac NM, Arisue N, Tougan T, Kawai S, Jombart T, Kobayashi F, Horii T. Within-population genetic diversity of Plasmodium falciparum vaccine candidate antigens reveals geographic distance from a Central sub-Saharan African origin.Vaccine. 2013 Feb 18;31(9):1334-9.
CSP	BAM84815.1	Ghana	Africa	Tanabe K, Mita T, Palacpac NM, Arisue N, Tougan T, Kawai S, Jombart T, Kobayashi F, Horii T. Within-population genetic diversity of Plasmodium falciparum vaccine candidate antigens reveals geographic distance from a Central sub-Saharan African origin.Vaccine. 2013 Feb 18;31(9):1334-9.
CSP	BAM84816.1	Ghana	Africa	Tanabe K, Mita T, Palacpac NM, Arisue N, Tougan T, Kawai S, Jombart T, Kobayashi F, Horii T. Within-population genetic diversity of Plasmodium falciparum vaccine candidate antigens reveals geographic distance from a Central sub-Saharan African origin.Vaccine. 2013 Feb 18;31(9):1334-9.
CSP	BAM84817.1	Ghana	Africa	Tanabe K, Mita T, Palacpac NM, Arisue N, Tougan T, Kawai S, Jombart T, Kobayashi F, Horii T. Within-population genetic diversity of Plasmodium falciparum vaccine candidate antigens reveals geographic distance from a Central sub-Saharan African origin.Vaccine. 2013 Feb 18;31(9):1334-9.
CSP	BAM84818.1	Ghana	Africa	Tanabe K, Mita T, Palacpac NM, Arisue N, Tougan T, Kawai S, Jombart T, Kobayashi F, Horii T. Within-population genetic diversity of Plasmodium falciparum vaccine candidate antigens reveals geographic distance from a Central sub-Saharan African origin.Vaccine. 2013 Feb 18;31(9):1334-9.
CSP	BAM84819.1	Ghana	Africa	Tanabe K, Mita T, Palacpac NM, Arisue N, Tougan T, Kawai S, Jombart T, Kobayashi F, Horii T. Within-population genetic diversity of Plasmodium falciparum vaccine candidate antigens reveals geographic distance from a Central sub-Saharan African origin.Vaccine. 2013 Feb 18;31(9):1334-9.
CSP	BAM84820.1	Ghana	Africa	Tanabe K, Mita T, Palacpac NM, Arisue N, Tougan T, Kawai S, Jombart T, Kobayashi F, Horii T. Within-population genetic diversity of Plasmodium falciparum vaccine candidate antigens reveals geographic distance from a Central sub-Saharan African origin.Vaccine. 2013 Feb 18;31(9):1334-9.
CSP	BAM84821.1	Ghana	Africa	Tanabe K, Mita T, Palacpac NM, Arisue N, Tougan T, Kawai S, Jombart T, Kobayashi F, Horii T. Within-population genetic diversity of Plasmodium falciparum vaccine candidate antigens reveals geographic distance from a Central sub-Saharan African origin.Vaccine. 2013 Feb 18;31(9):1334-9.
CSP	BAM84822.1	Ghana	Africa	Tanabe K, Mita T, Palacpac NM, Arisue N, Tougan T, Kawai S, Jombart T, Kobayashi F, Horii T. Within-population genetic diversity of Plasmodium falciparum vaccine candidate antigens reveals geographic distance from a Central sub-Saharan African origin.Vaccine. 2013 Feb 18;31(9):1334-9.
CSP	BAM84823.1	Ghana	Africa	Tanabe K, Mita T, Palacpac NM, Arisue N, Tougan T, Kawai S, Jombart T, Kobayashi F, Horii T. Within-population genetic diversity of Plasmodium falciparum vaccine candidate antigens reveals geographic distance from a Central sub-Saharan African origin.Vaccine. 2013 Feb 18;31(9):1334-9.
CSP	BAM84824.1	Ghana	Africa	Tanabe K, Mita T, Palacpac NM, Arisue N, Tougan T, Kawai S, Jombart T, Kobayashi F, Horii T. Within-population genetic diversity of Plasmodium falciparum vaccine candidate antigens reveals geographic distance from a Central sub-Saharan African origin.Vaccine. 2013 Feb 18;31(9):1334-9.
CSP	BAM84825.1	Ghana	Africa	Tanabe K, Mita T, Palacpac NM, Arisue N, Tougan T, Kawai S, Jombart T, Kobayashi F, Horii T. Within-population genetic diversity of Plasmodium falciparum vaccine candidate antigens reveals geographic distance from a Central sub-Saharan African origin.Vaccine. 2013 Feb 18;31(9):1334-9.
CSP	BAM84826.1	Ghana	Africa	Tanabe K, Mita T, Palacpac NM, Arisue N, Tougan T, Kawai S, Jombart T, Kobayashi F, Horii T. Within-population genetic diversity of Plasmodium falciparum vaccine candidate antigens reveals geographic distance from a Central sub-Saharan African origin.Vaccine. 2013 Feb 18;31(9):1334-9.
CSP	BAM84827.1	Ghana	Africa	Tanabe K, Mita T, Palacpac NM, Arisue N, Tougan T, Kawai S, Jombart T, Kobayashi F, Horii T. Within-population genetic diversity of Plasmodium falciparum vaccine candidate antigens reveals geographic distance from a Central sub-Saharan African origin.Vaccine. 2013 Feb 18;31(9):1334-9.
CSP	BAM84828.1	Ghana	Africa	Tanabe K, Mita T, Palacpac NM, Arisue N, Tougan T, Kawai S, Jombart T, Kobayashi F, Horii T. Within-population genetic diversity of Plasmodium falciparum vaccine candidate antigens reveals geographic distance from a Central sub-Saharan African origin.Vaccine. 2013 Feb 18;31(9):1334-9.
CSP	BAM84829.1	Ghana	Africa	Tanabe K, Mita T, Palacpac NM, Arisue N, Tougan T, Kawai S, Jombart T, Kobayashi F, Horii T. Within-population genetic diversity of Plasmodium falciparum vaccine candidate antigens reveals geographic distance from a Central sub-Saharan African origin.Vaccine. 2013 Feb 18;31(9):1334-9.
CSP	BAM84830.1	Ghana	Africa	Tanabe K, Mita T, Palacpac NM, Arisue N, Tougan T, Kawai S, Jombart T, Kobayashi F, Horii T. Within-population genetic diversity of Plasmodium falciparum vaccine candidate antigens reveals geographic distance from a Central sub-Saharan African origin.Vaccine. 2013 Feb 18;31(9):1334-9.
CSP	BAM84831.1	Ghana	Africa	Tanabe K, Mita T, Palacpac NM, Arisue N, Tougan T, Kawai S, Jombart T, Kobayashi F, Horii T. Within-population genetic diversity of Plasmodium falciparum vaccine candidate antigens reveals geographic distance from a Central sub-Saharan African origin.Vaccine. 2013 Feb 18;31(9):1334-9.
CSP	BAM84832.1	Ghana	Africa	Tanabe K, Mita T, Palacpac NM, Arisue N, Tougan T, Kawai S, Jombart T, Kobayashi F, Horii T. Within-population genetic diversity of Plasmodium falciparum vaccine candidate antigens reveals geographic distance from a Central sub-Saharan African origin.Vaccine. 2013 Feb 18;31(9):1334-9.
CSP	BAM84833.1	Ghana	Africa	Tanabe K, Mita T, Palacpac NM, Arisue N, Tougan T, Kawai S, Jombart T, Kobayashi F, Horii T. Within-population genetic diversity of Plasmodium falciparum vaccine candidate antigens reveals geographic distance from a Central sub-Saharan African origin.Vaccine. 2013 Feb 18;31(9):1334-9.
CSP	BAM84834.1	Ghana	Africa	Tanabe K, Mita T, Palacpac NM, Arisue N, Tougan T, Kawai S, Jombart T, Kobayashi F, Horii T. Within-population genetic diversity of Plasmodium falciparum vaccine candidate antigens reveals geographic distance from a Central sub-Saharan African origin.Vaccine. 2013 Feb 18;31(9):1334-9.
CSP	BAM84836.1	Ghana	Africa	Tanabe K, Mita T, Palacpac NM, Arisue N, Tougan T, Kawai S, Jombart T, Kobayashi F, Horii T. Within-population genetic diversity of Plasmodium falciparum vaccine candidate antigens reveals geographic distance from a Central sub-Saharan African origin.Vaccine. 2013 Feb 18;31(9):1334-9.
CSP	BAM84837.1	Ghana	Africa	Tanabe K, Mita T, Palacpac NM, Arisue N, Tougan T, Kawai S, Jombart T, Kobayashi F, Horii T. Within-population genetic diversity of Plasmodium falciparum vaccine candidate antigens reveals geographic distance from a Central sub-Saharan African origin.Vaccine. 2013 Feb 18;31(9):1334-9.
CSP	BAM84838.1	Ghana	Africa	Tanabe K, Mita T, Palacpac NM, Arisue N, Tougan T, Kawai S, Jombart T, Kobayashi F, Horii T. Within-population genetic diversity of Plasmodium falciparum vaccine candidate antigens reveals geographic distance from a Central sub-Saharan African origin.Vaccine. 2013 Feb 18;31(9):1334-9.
CSP	BAM84839.1	Ghana	Africa	Tanabe K, Mita T, Palacpac NM, Arisue N, Tougan T, Kawai S, Jombart T, Kobayashi F, Horii T. Within-population genetic diversity of Plasmodium falciparum vaccine candidate antigens reveals geographic distance from a Central sub-Saharan African origin.Vaccine. 2013 Feb 18;31(9):1334-9.
CSP	BAM84840.1	Ghana	Africa	Tanabe K, Mita T, Palacpac NM, Arisue N, Tougan T, Kawai S, Jombart T, Kobayashi F, Horii T. Within-population genetic diversity of Plasmodium falciparum vaccine candidate antigens reveals geographic distance from a Central sub-Saharan African origin.Vaccine. 2013 Feb 18;31(9):1334-9.
CSP	AAA29524.1	Brazil	South America	Dame JB, Williams JL, McCutchan TF, Weber JL, Wirtz RA, Hockmeyer WT, Maloy WL, Haynes JD, Schneider I, Roberts D, et al.Structure of the gene encoding the immunodominant surface antigen on the sporozoite of the human malaria parasite Plasmodium falciparum.Science. 1984 Aug 10;225(4662):593-9.
CSP	AAN87592.1	Venezuelan	South America	Escalante AA, Grebert HM, Isea R, Goldman IF, Basco L, Magris M, Biswas S, Kariuki S and Lal AA. A study of genetic diversity in the gene encoding the circumsporozoite protein (CSP) of Plasmodium falciparum from different transmission areas--XVI. Asembo Bay Cohort Project. Mol Biochem Parasitol125(1-2):83-90 (2002).
CSP	AAN87603.1	Venezuelan	South America	Escalante AA, Grebert HM, Isea R, Goldman IF, Basco L, Magris M, Biswas S, Kariuki S and Lal AA. A study of genetic diversity in the gene encoding the circumsporozoite protein (CSP) of Plasmodium falciparum from different transmission areas--XVI. Asembo Bay Cohort Project. Mol Biochem Parasitol125(1-2):83-90 (2002).
CSP	AAN87593.1	Venezuelan	South America	Escalante AA, Grebert HM, Isea R, Goldman IF, Basco L, Magris M, Biswas S, Kariuki S and Lal AA. A study of genetic diversity in the gene encoding the circumsporozoite protein (CSP) of Plasmodium falciparum from different transmission areas--XVI. Asembo Bay Cohort Project. Mol Biochem Parasitol125(1-2):83-90 (2002).
CSP	AAN87594.1	Venezuelan	South America	Escalante AA, Grebert HM, Isea R, Goldman IF, Basco L, Magris M, Biswas S, Kariuki S and Lal AA. A study of genetic diversity in the gene encoding the circumsporozoite protein (CSP) of Plasmodium falciparum from different transmission areas--XVI. Asembo Bay Cohort Project. Mol Biochem Parasitol125(1-2):83-90 (2002).
CSP	AAN87598.1	Venezuelan	South America	Escalante AA, Grebert HM, Isea R, Goldman IF, Basco L, Magris M, Biswas S, Kariuki S and Lal AA. A study of genetic diversity in the gene encoding the circumsporozoite protein (CSP) of Plasmodium falciparum from different transmission areas--XVI. Asembo Bay Cohort Project. Mol Biochem Parasitol125(1-2):83-90 (2002).
CSP	AAN87600.1	Venezuelan	South America	Escalante AA, Grebert HM, Isea R, Goldman IF, Basco L, Magris M, Biswas S, Kariuki S and Lal AA. A study of genetic diversity in the gene encoding the circumsporozoite protein (CSP) of Plasmodium falciparum from different transmission areas--XVI. Asembo Bay Cohort Project. Mol Biochem Parasitol125(1-2):83-90 (2002).
CSP	AAN87604.1	Venezuelan	South America	Escalante AA, Grebert HM, Isea R, Goldman IF, Basco L, Magris M, Biswas S, Kariuki S and Lal AA. A study of genetic diversity in the gene encoding the circumsporozoite protein (CSP) of Plasmodium falciparum from different transmission areas--XVI. Asembo Bay Cohort Project. Mol Biochem Parasitol125(1-2):83-90 (2002).
CSP	AAN87605.1	Venezuelan	South America	Escalante AA, Grebert HM, Isea R, Goldman IF, Basco L, Magris M, Biswas S, Kariuki S and Lal AA. A study of genetic diversity in the gene encoding the circumsporozoite protein (CSP) of Plasmodium falciparum from different transmission areas--XVI. Asembo Bay Cohort Project. Mol Biochem Parasitol125(1-2):83-90 (2002).
CSP	AAN87612.1	Venezuelan	South America	Escalante AA, Grebert HM, Isea R, Goldman IF, Basco L, Magris M, Biswas S, Kariuki S and Lal AA. A study of genetic diversity in the gene encoding the circumsporozoite protein (CSP) of Plasmodium falciparum from different transmission areas--XVI. Asembo Bay Cohort Project. Mol Biochem Parasitol125(1-2):83-90 (2002).
CSP	AAN87613.1	Venezuelan	South America	Escalante AA, Grebert HM, Isea R, Goldman IF, Basco L, Magris M, Biswas S, Kariuki S and Lal AA. A study of genetic diversity in the gene encoding the circumsporozoite protein (CSP) of Plasmodium falciparum from different transmission areas--XVI. Asembo Bay Cohort Project. Mol Biochem Parasitol125(1-2):83-90 (2002).
CSP	BAM85104.1	Brazil	South America	Tanabe,K., Mita,T., Ranford-Cartwright,L., Palacpac,N., Sawai,H.,Sakihama,N., Horibe,S., Ohmae,H., Nakamura,M., Ferreira,M.U.,Escalante,A., Bjorkman,A., Farnert,A., Kaneko,A., Horii,T. andKishino,H.Geographical distribution of diversity in antigen genes and housekeeping genes of Plasmodium falciparum (Unpublished)
CSP	BAM85105.1	Brazil	South America	Tanabe,K., Mita,T., Ranford-Cartwright,L., Palacpac,N., Sawai,H.,Sakihama,N., Horibe,S., Ohmae,H., Nakamura,M., Ferreira,M.U.,Escalante,A., Bjorkman,A., Farnert,A., Kaneko,A., Horii,T. andKishino,H.Geographical distribution of diversity in antigen genes and housekeeping genes of Plasmodium falciparum (Unpublished)
CSP	BAM85106.1	Brazil	South America	Tanabe,K., Mita,T., Ranford-Cartwright,L., Palacpac,N., Sawai,H.,Sakihama,N., Horibe,S., Ohmae,H., Nakamura,M., Ferreira,M.U.,Escalante,A., Bjorkman,A., Farnert,A., Kaneko,A., Horii,T. andKishino,H.Geographical distribution of diversity in antigen genes and housekeeping genes of Plasmodium falciparum (Unpublished)
CSP	BAM85107.1	Brazil	South America	Tanabe,K., Mita,T., Ranford-Cartwright,L., Palacpac,N., Sawai,H.,Sakihama,N., Horibe,S., Ohmae,H., Nakamura,M., Ferreira,M.U.,Escalante,A., Bjorkman,A., Farnert,A., Kaneko,A., Horii,T. andKishino,H.Geographical distribution of diversity in antigen genes and housekeeping genes of Plasmodium falciparum (Unpublished)
CSP	BAM85108.1	Brazil	South America	Tanabe,K., Mita,T., Ranford-Cartwright,L., Palacpac,N., Sawai,H.,Sakihama,N., Horibe,S., Ohmae,H., Nakamura,M., Ferreira,M.U.,Escalante,A., Bjorkman,A., Farnert,A., Kaneko,A., Horii,T. andKishino,H.Geographical distribution of diversity in antigen genes and housekeeping genes of Plasmodium falciparum (Unpublished)
CSP	BAM85109.1	Brazil	South America	Tanabe,K., Mita,T., Ranford-Cartwright,L., Palacpac,N., Sawai,H.,Sakihama,N., Horibe,S., Ohmae,H., Nakamura,M., Ferreira,M.U.,Escalante,A., Bjorkman,A., Farnert,A., Kaneko,A., Horii,T. andKishino,H.Geographical distribution of diversity in antigen genes and housekeeping genes of Plasmodium falciparum (Unpublished)
CSP	BAM85110.1	Brazil	South America	Tanabe,K., Mita,T., Ranford-Cartwright,L., Palacpac,N., Sawai,H.,Sakihama,N., Horibe,S., Ohmae,H., Nakamura,M., Ferreira,M.U.,Escalante,A., Bjorkman,A., Farnert,A., Kaneko,A., Horii,T. andKishino,H.Geographical distribution of diversity in antigen genes and housekeeping genes of Plasmodium falciparum (Unpublished)
CSP	BAM85111.1	Brazil	South America	Tanabe,K., Mita,T., Ranford-Cartwright,L., Palacpac,N., Sawai,H.,Sakihama,N., Horibe,S., Ohmae,H., Nakamura,M., Ferreira,M.U.,Escalante,A., Bjorkman,A., Farnert,A., Kaneko,A., Horii,T. andKishino,H.Geographical distribution of diversity in antigen genes and housekeeping genes of Plasmodium falciparum (Unpublished)
CSP	BAM85112.1	Brazil	South America	Tanabe,K., Mita,T., Ranford-Cartwright,L., Palacpac,N., Sawai,H.,Sakihama,N., Horibe,S., Ohmae,H., Nakamura,M., Ferreira,M.U.,Escalante,A., Bjorkman,A., Farnert,A., Kaneko,A., Horii,T. andKishino,H.Geographical distribution of diversity in antigen genes and housekeeping genes of Plasmodium falciparum (Unpublished)
CSP	BAM85113.1	Brazil	South America	Tanabe,K., Mita,T., Ranford-Cartwright,L., Palacpac,N., Sawai,H.,Sakihama,N., Horibe,S., Ohmae,H., Nakamura,M., Ferreira,M.U.,Escalante,A., Bjorkman,A., Farnert,A., Kaneko,A., Horii,T. andKishino,H.Geographical distribution of diversity in antigen genes and housekeeping genes of Plasmodium falciparum (Unpublished)
CSP	BAM85114.1	Brazil	South America	Tanabe,K., Mita,T., Ranford-Cartwright,L., Palacpac,N., Sawai,H.,Sakihama,N., Horibe,S., Ohmae,H., Nakamura,M., Ferreira,M.U.,Escalante,A., Bjorkman,A., Farnert,A., Kaneko,A., Horii,T. andKishino,H.Geographical distribution of diversity in antigen genes and housekeeping genes of Plasmodium falciparum (Unpublished)
CSP	BAM85115.1	Brazil	South America	Tanabe,K., Mita,T., Ranford-Cartwright,L., Palacpac,N., Sawai,H.,Sakihama,N., Horibe,S., Ohmae,H., Nakamura,M., Ferreira,M.U.,Escalante,A., Bjorkman,A., Farnert,A., Kaneko,A., Horii,T. andKishino,H.Geographical distribution of diversity in antigen genes and housekeeping genes of Plasmodium falciparum (Unpublished)
CSP	BAM85116.1	Brazil	South America	Tanabe,K., Mita,T., Ranford-Cartwright,L., Palacpac,N., Sawai,H.,Sakihama,N., Horibe,S., Ohmae,H., Nakamura,M., Ferreira,M.U.,Escalante,A., Bjorkman,A., Farnert,A., Kaneko,A., Horii,T. andKishino,H.Geographical distribution of diversity in antigen genes and housekeeping genes of Plasmodium falciparum (Unpublished)
CSP	BAM85117.1	Brazil	South America	Tanabe,K., Mita,T., Ranford-Cartwright,L., Palacpac,N., Sawai,H.,Sakihama,N., Horibe,S., Ohmae,H., Nakamura,M., Ferreira,M.U.,Escalante,A., Bjorkman,A., Farnert,A., Kaneko,A., Horii,T. andKishino,H.Geographical distribution of diversity in antigen genes and housekeeping genes of Plasmodium falciparum (Unpublished)
CSP	BAM85118.1	Brazil	South America	Tanabe,K., Mita,T., Ranford-Cartwright,L., Palacpac,N., Sawai,H.,Sakihama,N., Horibe,S., Ohmae,H., Nakamura,M., Ferreira,M.U.,Escalante,A., Bjorkman,A., Farnert,A., Kaneko,A., Horii,T. andKishino,H.Geographical distribution of diversity in antigen genes and housekeeping genes of Plasmodium falciparum (Unpublished)
CSP	BAM85119.1	Brazil	South America	Tanabe,K., Mita,T., Ranford-Cartwright,L., Palacpac,N., Sawai,H.,Sakihama,N., Horibe,S., Ohmae,H., Nakamura,M., Ferreira,M.U.,Escalante,A., Bjorkman,A., Farnert,A., Kaneko,A., Horii,T. andKishino,H.Geographical distribution of diversity in antigen genes and housekeeping genes of Plasmodium falciparum (Unpublished)
CSP	BAM85120.1	Brazil	South America	Tanabe,K., Mita,T., Ranford-Cartwright,L., Palacpac,N., Sawai,H.,Sakihama,N., Horibe,S., Ohmae,H., Nakamura,M., Ferreira,M.U.,Escalante,A., Bjorkman,A., Farnert,A., Kaneko,A., Horii,T. andKishino,H.Geographical distribution of diversity in antigen genes and housekeeping genes of Plasmodium falciparum (Unpublished)
CSP	BAM85121.1	Brazil	South America	Tanabe,K., Mita,T., Ranford-Cartwright,L., Palacpac,N., Sawai,H.,Sakihama,N., Horibe,S., Ohmae,H., Nakamura,M., Ferreira,M.U.,Escalante,A., Bjorkman,A., Farnert,A., Kaneko,A., Horii,T. andKishino,H.Geographical distribution of diversity in antigen genes and housekeeping genes of Plasmodium falciparum (Unpublished)
CSP	BAM85122.1	Brazil	South America	Tanabe,K., Mita,T., Ranford-Cartwright,L., Palacpac,N., Sawai,H.,Sakihama,N., Horibe,S., Ohmae,H., Nakamura,M., Ferreira,M.U.,Escalante,A., Bjorkman,A., Farnert,A., Kaneko,A., Horii,T. andKishino,H.Geographical distribution of diversity in antigen genes and housekeeping genes of Plasmodium falciparum (Unpublished)
CSP	BAM85123.1	Brazil	South America	Tanabe,K., Mita,T., Ranford-Cartwright,L., Palacpac,N., Sawai,H.,Sakihama,N., Horibe,S., Ohmae,H., Nakamura,M., Ferreira,M.U.,Escalante,A., Bjorkman,A., Farnert,A., Kaneko,A., Horii,T. andKishino,H.Geographical distribution of diversity in antigen genes and housekeeping genes of Plasmodium falciparum (Unpublished)
CSP	BAM85124.1	Brazil	South America	Tanabe,K., Mita,T., Ranford-Cartwright,L., Palacpac,N., Sawai,H.,Sakihama,N., Horibe,S., Ohmae,H., Nakamura,M., Ferreira,M.U.,Escalante,A., Bjorkman,A., Farnert,A., Kaneko,A., Horii,T. andKishino,H.Geographical distribution of diversity in antigen genes and housekeeping genes of Plasmodium falciparum (Unpublished)
CSP	BAM85125.1	Brazil	South America	Tanabe,K., Mita,T., Ranford-Cartwright,L., Palacpac,N., Sawai,H.,Sakihama,N., Horibe,S., Ohmae,H., Nakamura,M., Ferreira,M.U.,Escalante,A., Bjorkman,A., Farnert,A., Kaneko,A., Horii,T. andKishino,H.Geographical distribution of diversity in antigen genes and housekeeping genes of Plasmodium falciparum (Unpublished)
CSP	BAM85126.1	Brazil	South America	Tanabe,K., Mita,T., Ranford-Cartwright,L., Palacpac,N., Sawai,H.,Sakihama,N., Horibe,S., Ohmae,H., Nakamura,M., Ferreira,M.U.,Escalante,A., Bjorkman,A., Farnert,A., Kaneko,A., Horii,T. andKishino,H.Geographical distribution of diversity in antigen genes and housekeeping genes of Plasmodium falciparum (Unpublished)
CSP	BAM85127.1	Brazil	South America	Tanabe,K., Mita,T., Ranford-Cartwright,L., Palacpac,N., Sawai,H.,Sakihama,N., Horibe,S., Ohmae,H., Nakamura,M., Ferreira,M.U.,Escalante,A., Bjorkman,A., Farnert,A., Kaneko,A., Horii,T. andKishino,H.Geographical distribution of diversity in antigen genes and housekeeping genes of Plasmodium falciparum (Unpublished)
CSP	BAM85128.1	Brazil	South America	Tanabe,K., Mita,T., Ranford-Cartwright,L., Palacpac,N., Sawai,H.,Sakihama,N., Horibe,S., Ohmae,H., Nakamura,M., Ferreira,M.U.,Escalante,A., Bjorkman,A., Farnert,A., Kaneko,A., Horii,T. andKishino,H.Geographical distribution of diversity in antigen genes and housekeeping genes of Plasmodium falciparum (Unpublished)
CSP	BAM85129.1	Brazil	South America	Tanabe,K., Mita,T., Ranford-Cartwright,L., Palacpac,N., Sawai,H.,Sakihama,N., Horibe,S., Ohmae,H., Nakamura,M., Ferreira,M.U.,Escalante,A., Bjorkman,A., Farnert,A., Kaneko,A., Horii,T. andKishino,H.Geographical distribution of diversity in antigen genes and housekeeping genes of Plasmodium falciparum (Unpublished)
CSP	BAM85130.1	Brazil	South America	Tanabe,K., Mita,T., Ranford-Cartwright,L., Palacpac,N., Sawai,H.,Sakihama,N., Horibe,S., Ohmae,H., Nakamura,M., Ferreira,M.U.,Escalante,A., Bjorkman,A., Farnert,A., Kaneko,A., Horii,T. andKishino,H.Geographical distribution of diversity in antigen genes and housekeeping genes of Plasmodium falciparum (Unpublished)
CSP	BAM85131.1	Brazil	South America	Tanabe,K., Mita,T., Ranford-Cartwright,L., Palacpac,N., Sawai,H.,Sakihama,N., Horibe,S., Ohmae,H., Nakamura,M., Ferreira,M.U.,Escalante,A., Bjorkman,A., Farnert,A., Kaneko,A., Horii,T. andKishino,H.Geographical distribution of diversity in antigen genes and housekeeping genes of Plasmodium falciparum (Unpublished)
CSP	BAM85132.1	Brazil	South America	Tanabe,K., Mita,T., Ranford-Cartwright,L., Palacpac,N., Sawai,H.,Sakihama,N., Horibe,S., Ohmae,H., Nakamura,M., Ferreira,M.U.,Escalante,A., Bjorkman,A., Farnert,A., Kaneko,A., Horii,T. andKishino,H.Geographical distribution of diversity in antigen genes and housekeeping genes of Plasmodium falciparum (Unpublished)
CSP	BAM85133.1	Brazil	South America	Tanabe,K., Mita,T., Ranford-Cartwright,L., Palacpac,N., Sawai,H.,Sakihama,N., Horibe,S., Ohmae,H., Nakamura,M., Ferreira,M.U.,Escalante,A., Bjorkman,A., Farnert,A., Kaneko,A., Horii,T. andKishino,H.Geographical distribution of diversity in antigen genes and housekeeping genes of Plasmodium falciparum (Unpublished)
CSP	BAM85134.1	Brazil	South America	Tanabe,K., Mita,T., Ranford-Cartwright,L., Palacpac,N., Sawai,H.,Sakihama,N., Horibe,S., Ohmae,H., Nakamura,M., Ferreira,M.U.,Escalante,A., Bjorkman,A., Farnert,A., Kaneko,A., Horii,T. andKishino,H.Geographical distribution of diversity in antigen genes and housekeeping genes of Plasmodium falciparum (Unpublished)
CSP	BAM85135.1	Brazil	South America	Tanabe,K., Mita,T., Ranford-Cartwright,L., Palacpac,N., Sawai,H.,Sakihama,N., Horibe,S., Ohmae,H., Nakamura,M., Ferreira,M.U.,Escalante,A., Bjorkman,A., Farnert,A., Kaneko,A., Horii,T. andKishino,H.Geographical distribution of diversity in antigen genes and housekeeping genes of Plasmodium falciparum (Unpublished)
CSP	BAM85136.1	Brazil	South America	Tanabe,K., Mita,T., Ranford-Cartwright,L., Palacpac,N., Sawai,H.,Sakihama,N., Horibe,S., Ohmae,H., Nakamura,M., Ferreira,M.U.,Escalante,A., Bjorkman,A., Farnert,A., Kaneko,A., Horii,T. andKishino,H.Geographical distribution of diversity in antigen genes and housekeeping genes of Plasmodium falciparum (Unpublished)
CSP	BAM85137.1	Brazil	South America	Tanabe,K., Mita,T., Ranford-Cartwright,L., Palacpac,N., Sawai,H.,Sakihama,N., Horibe,S., Ohmae,H., Nakamura,M., Ferreira,M.U.,Escalante,A., Bjorkman,A., Farnert,A., Kaneko,A., Horii,T. andKishino,H.Geographical distribution of diversity in antigen genes and housekeeping genes of Plasmodium falciparum (Unpublished)
CSP	BAM85138.1	Brazil	South America	Tanabe,K., Mita,T., Ranford-Cartwright,L., Palacpac,N., Sawai,H.,Sakihama,N., Horibe,S., Ohmae,H., Nakamura,M., Ferreira,M.U.,Escalante,A., Bjorkman,A., Farnert,A., Kaneko,A., Horii,T. andKishino,H.Geographical distribution of diversity in antigen genes and housekeeping genes of Plasmodium falciparum (Unpublished)
CSP	BAM85139.1	Brazil	South America	Tanabe,K., Mita,T., Ranford-Cartwright,L., Palacpac,N., Sawai,H.,Sakihama,N., Horibe,S., Ohmae,H., Nakamura,M., Ferreira,M.U.,Escalante,A., Bjorkman,A., Farnert,A., Kaneko,A., Horii,T. andKishino,H.Geographical distribution of diversity in antigen genes and housekeeping genes of Plasmodium falciparum (Unpublished)
CSP	BAM85140.1	Brazil	South America	Tanabe,K., Mita,T., Ranford-Cartwright,L., Palacpac,N., Sawai,H.,Sakihama,N., Horibe,S., Ohmae,H., Nakamura,M., Ferreira,M.U.,Escalante,A., Bjorkman,A., Farnert,A., Kaneko,A., Horii,T. andKishino,H.Geographical distribution of diversity in antigen genes and housekeeping genes of Plasmodium falciparum (Unpublished)
CSP	BAM85141.1	Brazil	South America	Tanabe,K., Mita,T., Ranford-Cartwright,L., Palacpac,N., Sawai,H.,Sakihama,N., Horibe,S., Ohmae,H., Nakamura,M., Ferreira,M.U.,Escalante,A., Bjorkman,A., Farnert,A., Kaneko,A., Horii,T. andKishino,H.Geographical distribution of diversity in antigen genes and housekeeping genes of Plasmodium falciparum (Unpublished)
CSP	BAM85142.1	Brazil	South America	Tanabe,K., Mita,T., Ranford-Cartwright,L., Palacpac,N., Sawai,H.,Sakihama,N., Horibe,S., Ohmae,H., Nakamura,M., Ferreira,M.U.,Escalante,A., Bjorkman,A., Farnert,A., Kaneko,A., Horii,T. andKishino,H.Geographical distribution of diversity in antigen genes and housekeeping genes of Plasmodium falciparum (Unpublished)
CSP	BAM85143.1	Brazil	South America	Tanabe,K., Mita,T., Ranford-Cartwright,L., Palacpac,N., Sawai,H.,Sakihama,N., Horibe,S., Ohmae,H., Nakamura,M., Ferreira,M.U.,Escalante,A., Bjorkman,A., Farnert,A., Kaneko,A., Horii,T. andKishino,H.Geographical distribution of diversity in antigen genes and housekeeping genes of Plasmodium falciparum (Unpublished)
CSP	BAM85144.1	Brazil	South America	Tanabe,K., Mita,T., Ranford-Cartwright,L., Palacpac,N., Sawai,H.,Sakihama,N., Horibe,S., Ohmae,H., Nakamura,M., Ferreira,M.U.,Escalante,A., Bjorkman,A., Farnert,A., Kaneko,A., Horii,T. andKishino,H.Geographical distribution of diversity in antigen genes and housekeeping genes of Plasmodium falciparum (Unpublished)
CSP	BAM85145.1	Brazil	South America	Tanabe,K., Mita,T., Ranford-Cartwright,L., Palacpac,N., Sawai,H.,Sakihama,N., Horibe,S., Ohmae,H., Nakamura,M., Ferreira,M.U.,Escalante,A., Bjorkman,A., Farnert,A., Kaneko,A., Horii,T. andKishino,H.Geographical distribution of diversity in antigen genes and housekeeping genes of Plasmodium falciparum (Unpublished)
CSP	BAM85146.1	Venezuela	South America	Tanabe,K., Mita,T., Ranford-Cartwright,L., Palacpac,N., Sawai,H.,Sakihama,N., Horibe,S., Ohmae,H., Nakamura,M., Ferreira,M.U.,Escalante,A., Bjorkman,A., Farnert,A., Kaneko,A., Horii,T. andKishino,H.Geographical distribution of diversity in antigen genes and housekeeping genes of Plasmodium falciparum (Unpublished)
CSP	BAM85147.1	Venezuela	South America	Tanabe,K., Mita,T., Ranford-Cartwright,L., Palacpac,N., Sawai,H.,Sakihama,N., Horibe,S., Ohmae,H., Nakamura,M., Ferreira,M.U.,Escalante,A., Bjorkman,A., Farnert,A., Kaneko,A., Horii,T. andKishino,H.Geographical distribution of diversity in antigen genes and housekeeping genes of Plasmodium falciparum (Unpublished)
CSP	BAM85148.1	Venezuela	South America	Tanabe,K., Mita,T., Ranford-Cartwright,L., Palacpac,N., Sawai,H.,Sakihama,N., Horibe,S., Ohmae,H., Nakamura,M., Ferreira,M.U.,Escalante,A., Bjorkman,A., Farnert,A., Kaneko,A., Horii,T. andKishino,H.Geographical distribution of diversity in antigen genes and housekeeping genes of Plasmodium falciparum (Unpublished)
CSP	BAM85149.1	Venezuela	South America	Tanabe,K., Mita,T., Ranford-Cartwright,L., Palacpac,N., Sawai,H.,Sakihama,N., Horibe,S., Ohmae,H., Nakamura,M., Ferreira,M.U.,Escalante,A., Bjorkman,A., Farnert,A., Kaneko,A., Horii,T. andKishino,H.Geographical distribution of diversity in antigen genes and housekeeping genes of Plasmodium falciparum (Unpublished)
CSP	BAM85150.1	Venezuela	South America	Tanabe,K., Mita,T., Ranford-Cartwright,L., Palacpac,N., Sawai,H.,Sakihama,N., Horibe,S., Ohmae,H., Nakamura,M., Ferreira,M.U.,Escalante,A., Bjorkman,A., Farnert,A., Kaneko,A., Horii,T. andKishino,H.Geographical distribution of diversity in antigen genes and housekeeping genes of Plasmodium falciparum (Unpublished)
CSP	BAM85151.1	Venezuela	South America	Tanabe,K., Mita,T., Ranford-Cartwright,L., Palacpac,N., Sawai,H.,Sakihama,N., Horibe,S., Ohmae,H., Nakamura,M., Ferreira,M.U.,Escalante,A., Bjorkman,A., Farnert,A., Kaneko,A., Horii,T. andKishino,H.Geographical distribution of diversity in antigen genes and housekeeping genes of Plasmodium falciparum (Unpublished)
CSP	BAM85152.1	Venezuela	South America	Tanabe,K., Mita,T., Ranford-Cartwright,L., Palacpac,N., Sawai,H.,Sakihama,N., Horibe,S., Ohmae,H., Nakamura,M., Ferreira,M.U.,Escalante,A., Bjorkman,A., Farnert,A., Kaneko,A., Horii,T. andKishino,H.Geographical distribution of diversity in antigen genes and housekeeping genes of Plasmodium falciparum (Unpublished)
CSP	BAM85153.1	Venezuela	South America	Tanabe,K., Mita,T., Ranford-Cartwright,L., Palacpac,N., Sawai,H.,Sakihama,N., Horibe,S., Ohmae,H., Nakamura,M., Ferreira,M.U.,Escalante,A., Bjorkman,A., Farnert,A., Kaneko,A., Horii,T. andKishino,H.Geographical distribution of diversity in antigen genes and housekeeping genes of Plasmodium falciparum (Unpublished)
CSP	BAM85154.1	Venezuela	South America	Tanabe,K., Mita,T., Ranford-Cartwright,L., Palacpac,N., Sawai,H.,Sakihama,N., Horibe,S., Ohmae,H., Nakamura,M., Ferreira,M.U.,Escalante,A., Bjorkman,A., Farnert,A., Kaneko,A., Horii,T. andKishino,H.Geographical distribution of diversity in antigen genes and housekeeping genes of Plasmodium falciparum (Unpublished)
CSP	BAM85155.1	Venezuela	South America	Tanabe,K., Mita,T., Ranford-Cartwright,L., Palacpac,N., Sawai,H.,Sakihama,N., Horibe,S., Ohmae,H., Nakamura,M., Ferreira,M.U.,Escalante,A., Bjorkman,A., Farnert,A., Kaneko,A., Horii,T. andKishino,H.Geographical distribution of diversity in antigen genes and housekeeping genes of Plasmodium falciparum (Unpublished)
CSP	BAM84959.1	Papua New Guinea	Oceania	Tanabe K, Mita T, Palacpac NM, Arisue N, Tougan T, Kawai S, Jombart T, Kobayashi F, Horii T. Within-population genetic diversity of Plasmodium falciparum vaccine candidate antigens reveals geographic distance from a Central sub-Saharan African origin.Vaccine. 2013 Feb 18;31(9):1334-9.
CSP	BAM84960.1	Papua New Guinea	Oceania	Tanabe K, Mita T, Palacpac NM, Arisue N, Tougan T, Kawai S, Jombart T, Kobayashi F, Horii T. Within-population genetic diversity of Plasmodium falciparum vaccine candidate antigens reveals geographic distance from a Central sub-Saharan African origin.Vaccine. 2013 Feb 18;31(9):1334-9.
CSP	BAM84961.1	Papua New Guinea	Oceania	Tanabe K, Mita T, Palacpac NM, Arisue N, Tougan T, Kawai S, Jombart T, Kobayashi F, Horii T. Within-population genetic diversity of Plasmodium falciparum vaccine candidate antigens reveals geographic distance from a Central sub-Saharan African origin.Vaccine. 2013 Feb 18;31(9):1334-9.
CSP	BAM84962.1	Papua New Guinea	Oceania	Tanabe K, Mita T, Palacpac NM, Arisue N, Tougan T, Kawai S, Jombart T, Kobayashi F, Horii T. Within-population genetic diversity of Plasmodium falciparum vaccine candidate antigens reveals geographic distance from a Central sub-Saharan African origin.Vaccine. 2013 Feb 18;31(9):1334-9.
CSP	BAM84963.1	Papua New Guinea	Oceania	Tanabe K, Mita T, Palacpac NM, Arisue N, Tougan T, Kawai S, Jombart T, Kobayashi F, Horii T. Within-population genetic diversity of Plasmodium falciparum vaccine candidate antigens reveals geographic distance from a Central sub-Saharan African origin.Vaccine. 2013 Feb 18;31(9):1334-9.
CSP	BAM84964.1	Papua New Guinea	Oceania	Tanabe K, Mita T, Palacpac NM, Arisue N, Tougan T, Kawai S, Jombart T, Kobayashi F, Horii T. Within-population genetic diversity of Plasmodium falciparum vaccine candidate antigens reveals geographic distance from a Central sub-Saharan African origin.Vaccine. 2013 Feb 18;31(9):1334-9.
CSP	BAM84965.1	Papua New Guinea	Oceania	Tanabe K, Mita T, Palacpac NM, Arisue N, Tougan T, Kawai S, Jombart T, Kobayashi F, Horii T. Within-population genetic diversity of Plasmodium falciparum vaccine candidate antigens reveals geographic distance from a Central sub-Saharan African origin.Vaccine. 2013 Feb 18;31(9):1334-9.
CSP	BAM84966.1	Papua New Guinea	Oceania	Tanabe K, Mita T, Palacpac NM, Arisue N, Tougan T, Kawai S, Jombart T, Kobayashi F, Horii T. Within-population genetic diversity of Plasmodium falciparum vaccine candidate antigens reveals geographic distance from a Central sub-Saharan African origin.Vaccine. 2013 Feb 18;31(9):1334-9.
CSP	BAM84967.1	Papua New Guinea	Oceania	Tanabe K, Mita T, Palacpac NM, Arisue N, Tougan T, Kawai S, Jombart T, Kobayashi F, Horii T. Within-population genetic diversity of Plasmodium falciparum vaccine candidate antigens reveals geographic distance from a Central sub-Saharan African origin.Vaccine. 2013 Feb 18;31(9):1334-9.
CSP	BAM84968.1	Papua New Guinea	Oceania	Tanabe K, Mita T, Palacpac NM, Arisue N, Tougan T, Kawai S, Jombart T, Kobayashi F, Horii T. Within-population genetic diversity of Plasmodium falciparum vaccine candidate antigens reveals geographic distance from a Central sub-Saharan African origin.Vaccine. 2013 Feb 18;31(9):1334-9.
CSP	BAM84969.1	Papua New Guinea	Oceania	Tanabe K, Mita T, Palacpac NM, Arisue N, Tougan T, Kawai S, Jombart T, Kobayashi F, Horii T. Within-population genetic diversity of Plasmodium falciparum vaccine candidate antigens reveals geographic distance from a Central sub-Saharan African origin.Vaccine. 2013 Feb 18;31(9):1334-9.
CSP	BAM84970.1	Papua New Guinea	Oceania	Tanabe K, Mita T, Palacpac NM, Arisue N, Tougan T, Kawai S, Jombart T, Kobayashi F, Horii T. Within-population genetic diversity of Plasmodium falciparum vaccine candidate antigens reveals geographic distance from a Central sub-Saharan African origin.Vaccine. 2013 Feb 18;31(9):1334-9.
CSP	BAM84971.1	Papua New Guinea	Oceania	Tanabe K, Mita T, Palacpac NM, Arisue N, Tougan T, Kawai S, Jombart T, Kobayashi F, Horii T. Within-population genetic diversity of Plasmodium falciparum vaccine candidate antigens reveals geographic distance from a Central sub-Saharan African origin.Vaccine. 2013 Feb 18;31(9):1334-9.
CSP	BAM84972.1	Papua New Guinea	Oceania	Tanabe K, Mita T, Palacpac NM, Arisue N, Tougan T, Kawai S, Jombart T, Kobayashi F, Horii T. Within-population genetic diversity of Plasmodium falciparum vaccine candidate antigens reveals geographic distance from a Central sub-Saharan African origin.Vaccine. 2013 Feb 18;31(9):1334-9.
CSP	BAM84973.1	Papua New Guinea	Oceania	Tanabe K, Mita T, Palacpac NM, Arisue N, Tougan T, Kawai S, Jombart T, Kobayashi F, Horii T. Within-population genetic diversity of Plasmodium falciparum vaccine candidate antigens reveals geographic distance from a Central sub-Saharan African origin.Vaccine. 2013 Feb 18;31(9):1334-9.
CSP	BAM84974.1	Papua New Guinea	Oceania	Tanabe K, Mita T, Palacpac NM, Arisue N, Tougan T, Kawai S, Jombart T, Kobayashi F, Horii T. Within-population genetic diversity of Plasmodium falciparum vaccine candidate antigens reveals geographic distance from a Central sub-Saharan African origin.Vaccine. 2013 Feb 18;31(9):1334-9.
CSP	BAM84975.1	Papua New Guinea	Oceania	Tanabe K, Mita T, Palacpac NM, Arisue N, Tougan T, Kawai S, Jombart T, Kobayashi F, Horii T. Within-population genetic diversity of Plasmodium falciparum vaccine candidate antigens reveals geographic distance from a Central sub-Saharan African origin.Vaccine. 2013 Feb 18;31(9):1334-9.
CSP	BAM84976.1	Papua New Guinea	Oceania	Tanabe K, Mita T, Palacpac NM, Arisue N, Tougan T, Kawai S, Jombart T, Kobayashi F, Horii T. Within-population genetic diversity of Plasmodium falciparum vaccine candidate antigens reveals geographic distance from a Central sub-Saharan African origin.Vaccine. 2013 Feb 18;31(9):1334-9.
CSP	BAM84977.1	Papua New Guinea	Oceania	Tanabe K, Mita T, Palacpac NM, Arisue N, Tougan T, Kawai S, Jombart T, Kobayashi F, Horii T. Within-population genetic diversity of Plasmodium falciparum vaccine candidate antigens reveals geographic distance from a Central sub-Saharan African origin.Vaccine. 2013 Feb 18;31(9):1334-9.
CSP	BAM84978.1	Papua New Guinea	Oceania	Tanabe K, Mita T, Palacpac NM, Arisue N, Tougan T, Kawai S, Jombart T, Kobayashi F, Horii T. Within-population genetic diversity of Plasmodium falciparum vaccine candidate antigens reveals geographic distance from a Central sub-Saharan African origin.Vaccine. 2013 Feb 18;31(9):1334-9.
CSP	BAM84979.1	Papua New Guinea	Oceania	Tanabe K, Mita T, Palacpac NM, Arisue N, Tougan T, Kawai S, Jombart T, Kobayashi F, Horii T. Within-population genetic diversity of Plasmodium falciparum vaccine candidate antigens reveals geographic distance from a Central sub-Saharan African origin.Vaccine. 2013 Feb 18;31(9):1334-9.
CSP	BAM84980.1	Papua New Guinea	Oceania	Tanabe K, Mita T, Palacpac NM, Arisue N, Tougan T, Kawai S, Jombart T, Kobayashi F, Horii T. Within-population genetic diversity of Plasmodium falciparum vaccine candidate antigens reveals geographic distance from a Central sub-Saharan African origin.Vaccine. 2013 Feb 18;31(9):1334-9.
CSP	BAM84981.1	Papua New Guinea	Oceania	Tanabe K, Mita T, Palacpac NM, Arisue N, Tougan T, Kawai S, Jombart T, Kobayashi F, Horii T. Within-population genetic diversity of Plasmodium falciparum vaccine candidate antigens reveals geographic distance from a Central sub-Saharan African origin.Vaccine. 2013 Feb 18;31(9):1334-9.
CSP	BAM84982.1	Papua New Guinea	Oceania	Tanabe K, Mita T, Palacpac NM, Arisue N, Tougan T, Kawai S, Jombart T, Kobayashi F, Horii T. Within-population genetic diversity of Plasmodium falciparum vaccine candidate antigens reveals geographic distance from a Central sub-Saharan African origin.Vaccine. 2013 Feb 18;31(9):1334-9.
CSP	BAM84983.1	Papua New Guinea	Oceania	Tanabe K, Mita T, Palacpac NM, Arisue N, Tougan T, Kawai S, Jombart T, Kobayashi F, Horii T. Within-population genetic diversity of Plasmodium falciparum vaccine candidate antigens reveals geographic distance from a Central sub-Saharan African origin.Vaccine. 2013 Feb 18;31(9):1334-9.
CSP	BAM84984.1	Papua New Guinea	Oceania	Tanabe K, Mita T, Palacpac NM, Arisue N, Tougan T, Kawai S, Jombart T, Kobayashi F, Horii T. Within-population genetic diversity of Plasmodium falciparum vaccine candidate antigens reveals geographic distance from a Central sub-Saharan African origin.Vaccine. 2013 Feb 18;31(9):1334-9.
CSP	BAM84985.1	Papua New Guinea	Oceania	Tanabe K, Mita T, Palacpac NM, Arisue N, Tougan T, Kawai S, Jombart T, Kobayashi F, Horii T. Within-population genetic diversity of Plasmodium falciparum vaccine candidate antigens reveals geographic distance from a Central sub-Saharan African origin.Vaccine. 2013 Feb 18;31(9):1334-9.
CSP	BAM84986.1	Papua New Guinea	Oceania	Tanabe K, Mita T, Palacpac NM, Arisue N, Tougan T, Kawai S, Jombart T, Kobayashi F, Horii T. Within-population genetic diversity of Plasmodium falciparum vaccine candidate antigens reveals geographic distance from a Central sub-Saharan African origin.Vaccine. 2013 Feb 18;31(9):1334-9.
CSP	BAM84987.1	Papua New Guinea	Oceania	Tanabe K, Mita T, Palacpac NM, Arisue N, Tougan T, Kawai S, Jombart T, Kobayashi F, Horii T. Within-population genetic diversity of Plasmodium falciparum vaccine candidate antigens reveals geographic distance from a Central sub-Saharan African origin.Vaccine. 2013 Feb 18;31(9):1334-9.
CSP	BAM84988.1	Papua New Guinea	Oceania	Tanabe K, Mita T, Palacpac NM, Arisue N, Tougan T, Kawai S, Jombart T, Kobayashi F, Horii T. Within-population genetic diversity of Plasmodium falciparum vaccine candidate antigens reveals geographic distance from a Central sub-Saharan African origin.Vaccine. 2013 Feb 18;31(9):1334-9.
CSP	BAM84989.1	Papua New Guinea	Oceania	Tanabe K, Mita T, Palacpac NM, Arisue N, Tougan T, Kawai S, Jombart T, Kobayashi F, Horii T. Within-population genetic diversity of Plasmodium falciparum vaccine candidate antigens reveals geographic distance from a Central sub-Saharan African origin.Vaccine. 2013 Feb 18;31(9):1334-9.
CSP	BAM84990.1	Papua New Guinea	Oceania	Tanabe K, Mita T, Palacpac NM, Arisue N, Tougan T, Kawai S, Jombart T, Kobayashi F, Horii T. Within-population genetic diversity of Plasmodium falciparum vaccine candidate antigens reveals geographic distance from a Central sub-Saharan African origin.Vaccine. 2013 Feb 18;31(9):1334-9.
CSP	BAM84991.1	Papua New Guinea	Oceania	Tanabe K, Mita T, Palacpac NM, Arisue N, Tougan T, Kawai S, Jombart T, Kobayashi F, Horii T. Within-population genetic diversity of Plasmodium falciparum vaccine candidate antigens reveals geographic distance from a Central sub-Saharan African origin.Vaccine. 2013 Feb 18;31(9):1334-9.
CSP	BAM84992.1	Papua New Guinea	Oceania	Tanabe K, Mita T, Palacpac NM, Arisue N, Tougan T, Kawai S, Jombart T, Kobayashi F, Horii T. Within-population genetic diversity of Plasmodium falciparum vaccine candidate antigens reveals geographic distance from a Central sub-Saharan African origin.Vaccine. 2013 Feb 18;31(9):1334-9.
CSP	BAM84993.1	Papua New Guinea	Oceania	Tanabe K, Mita T, Palacpac NM, Arisue N, Tougan T, Kawai S, Jombart T, Kobayashi F, Horii T. Within-population genetic diversity of Plasmodium falciparum vaccine candidate antigens reveals geographic distance from a Central sub-Saharan African origin.Vaccine. 2013 Feb 18;31(9):1334-9.
CSP	BAM84994.1	Papua New Guinea	Oceania	Tanabe K, Mita T, Palacpac NM, Arisue N, Tougan T, Kawai S, Jombart T, Kobayashi F, Horii T. Within-population genetic diversity of Plasmodium falciparum vaccine candidate antigens reveals geographic distance from a Central sub-Saharan African origin.Vaccine. 2013 Feb 18;31(9):1334-9.
CSP	BAM84995.1	Papua New Guinea	Oceania	Tanabe K, Mita T, Palacpac NM, Arisue N, Tougan T, Kawai S, Jombart T, Kobayashi F, Horii T. Within-population genetic diversity of Plasmodium falciparum vaccine candidate antigens reveals geographic distance from a Central sub-Saharan African origin.Vaccine. 2013 Feb 18;31(9):1334-9.
CSP	BAM84996.1	Papua New Guinea	Oceania	Tanabe K, Mita T, Palacpac NM, Arisue N, Tougan T, Kawai S, Jombart T, Kobayashi F, Horii T. Within-population genetic diversity of Plasmodium falciparum vaccine candidate antigens reveals geographic distance from a Central sub-Saharan African origin.Vaccine. 2013 Feb 18;31(9):1334-9.
CSP	BAM84997.1	Papua New Guinea	Oceania	Tanabe K, Mita T, Palacpac NM, Arisue N, Tougan T, Kawai S, Jombart T, Kobayashi F, Horii T. Within-population genetic diversity of Plasmodium falciparum vaccine candidate antigens reveals geographic distance from a Central sub-Saharan African origin.Vaccine. 2013 Feb 18;31(9):1334-9.
CSP	BAM84998.1	Papua New Guinea	Oceania	Tanabe K, Mita T, Palacpac NM, Arisue N, Tougan T, Kawai S, Jombart T, Kobayashi F, Horii T. Within-population genetic diversity of Plasmodium falciparum vaccine candidate antigens reveals geographic distance from a Central sub-Saharan African origin.Vaccine. 2013 Feb 18;31(9):1334-9.
CSP	BAM84999.1	Papua New Guinea	Oceania	Tanabe K, Mita T, Palacpac NM, Arisue N, Tougan T, Kawai S, Jombart T, Kobayashi F, Horii T. Within-population genetic diversity of Plasmodium falciparum vaccine candidate antigens reveals geographic distance from a Central sub-Saharan African origin.Vaccine. 2013 Feb 18;31(9):1334-9.
CSP	BAM85000.1	Papua New Guinea	Oceania	Tanabe K, Mita T, Palacpac NM, Arisue N, Tougan T, Kawai S, Jombart T, Kobayashi F, Horii T. Within-population genetic diversity of Plasmodium falciparum vaccine candidate antigens reveals geographic distance from a Central sub-Saharan African origin.Vaccine. 2013 Feb 18;31(9):1334-9.
CSP	BAM85001.1	Papua New Guinea	Oceania	Tanabe K, Mita T, Palacpac NM, Arisue N, Tougan T, Kawai S, Jombart T, Kobayashi F, Horii T. Within-population genetic diversity of Plasmodium falciparum vaccine candidate antigens reveals geographic distance from a Central sub-Saharan African origin.Vaccine. 2013 Feb 18;31(9):1334-9.
CSP	BAM85002.1	Papua New Guinea	Oceania	Tanabe K, Mita T, Palacpac NM, Arisue N, Tougan T, Kawai S, Jombart T, Kobayashi F, Horii T. Within-population genetic diversity of Plasmodium falciparum vaccine candidate antigens reveals geographic distance from a Central sub-Saharan African origin.Vaccine. 2013 Feb 18;31(9):1334-9.
CSP	BAM85003.1	Papua New Guinea	Oceania	Tanabe K, Mita T, Palacpac NM, Arisue N, Tougan T, Kawai S, Jombart T, Kobayashi F, Horii T. Within-population genetic diversity of Plasmodium falciparum vaccine candidate antigens reveals geographic distance from a Central sub-Saharan African origin.Vaccine. 2013 Feb 18;31(9):1334-9.
CSP	BAM85004.1	Papua New Guinea	Oceania	Tanabe K, Mita T, Palacpac NM, Arisue N, Tougan T, Kawai S, Jombart T, Kobayashi F, Horii T. Within-population genetic diversity of Plasmodium falciparum vaccine candidate antigens reveals geographic distance from a Central sub-Saharan African origin.Vaccine. 2013 Feb 18;31(9):1334-9.
CSP	BAM85005.1	Papua New Guinea	Oceania	Tanabe K, Mita T, Palacpac NM, Arisue N, Tougan T, Kawai S, Jombart T, Kobayashi F, Horii T. Within-population genetic diversity of Plasmodium falciparum vaccine candidate antigens reveals geographic distance from a Central sub-Saharan African origin.Vaccine. 2013 Feb 18;31(9):1334-9.
CSP	BAM85006.1	Papua New Guinea	Oceania	Tanabe K, Mita T, Palacpac NM, Arisue N, Tougan T, Kawai S, Jombart T, Kobayashi F, Horii T. Within-population genetic diversity of Plasmodium falciparum vaccine candidate antigens reveals geographic distance from a Central sub-Saharan African origin.Vaccine. 2013 Feb 18;31(9):1334-9.
CSP	BAM85007.1	Papua New Guinea	Oceania	Tanabe K, Mita T, Palacpac NM, Arisue N, Tougan T, Kawai S, Jombart T, Kobayashi F, Horii T. Within-population genetic diversity of Plasmodium falciparum vaccine candidate antigens reveals geographic distance from a Central sub-Saharan African origin.Vaccine. 2013 Feb 18;31(9):1334-9.
CSP	BAM85008.1	Papua New Guinea	Oceania	Tanabe K, Mita T, Palacpac NM, Arisue N, Tougan T, Kawai S, Jombart T, Kobayashi F, Horii T. Within-population genetic diversity of Plasmodium falciparum vaccine candidate antigens reveals geographic distance from a Central sub-Saharan African origin.Vaccine. 2013 Feb 18;31(9):1334-9.
CSP	BAM85009.1	Papua New Guinea	Oceania	Tanabe K, Mita T, Palacpac NM, Arisue N, Tougan T, Kawai S, Jombart T, Kobayashi F, Horii T. Within-population genetic diversity of Plasmodium falciparum vaccine candidate antigens reveals geographic distance from a Central sub-Saharan African origin.Vaccine. 2013 Feb 18;31(9):1334-9.
CSP	BAM85010.1	Papua New Guinea	Oceania	Tanabe K, Mita T, Palacpac NM, Arisue N, Tougan T, Kawai S, Jombart T, Kobayashi F, Horii T. Within-population genetic diversity of Plasmodium falciparum vaccine candidate antigens reveals geographic distance from a Central sub-Saharan African origin.Vaccine. 2013 Feb 18;31(9):1334-9.
CSP	BAM85011.1	Papua New Guinea	Oceania	Tanabe K, Mita T, Palacpac NM, Arisue N, Tougan T, Kawai S, Jombart T, Kobayashi F, Horii T. Within-population genetic diversity of Plasmodium falciparum vaccine candidate antigens reveals geographic distance from a Central sub-Saharan African origin.Vaccine. 2013 Feb 18;31(9):1334-9.
CSP	BAM85012.1	Papua New Guinea	Oceania	Tanabe K, Mita T, Palacpac NM, Arisue N, Tougan T, Kawai S, Jombart T, Kobayashi F, Horii T. Within-population genetic diversity of Plasmodium falciparum vaccine candidate antigens reveals geographic distance from a Central sub-Saharan African origin.Vaccine. 2013 Feb 18;31(9):1334-9.
CSP	BAM85013.1	Papua New Guinea	Oceania	Tanabe K, Mita T, Palacpac NM, Arisue N, Tougan T, Kawai S, Jombart T, Kobayashi F, Horii T. Within-population genetic diversity of Plasmodium falciparum vaccine candidate antigens reveals geographic distance from a Central sub-Saharan African origin.Vaccine. 2013 Feb 18;31(9):1334-9.
CSP	BAM85014.1	Papua New Guinea	Oceania	Tanabe K, Mita T, Palacpac NM, Arisue N, Tougan T, Kawai S, Jombart T, Kobayashi F, Horii T. Within-population genetic diversity of Plasmodium falciparum vaccine candidate antigens reveals geographic distance from a Central sub-Saharan African origin.Vaccine. 2013 Feb 18;31(9):1334-9.
CSP	BAM85015.1	Papua New Guinea	Oceania	Tanabe K, Mita T, Palacpac NM, Arisue N, Tougan T, Kawai S, Jombart T, Kobayashi F, Horii T. Within-population genetic diversity of Plasmodium falciparum vaccine candidate antigens reveals geographic distance from a Central sub-Saharan African origin.Vaccine. 2013 Feb 18;31(9):1334-9.
CSP	BAM85016.1	Papua New Guinea	Oceania	Tanabe K, Mita T, Palacpac NM, Arisue N, Tougan T, Kawai S, Jombart T, Kobayashi F, Horii T. Within-population genetic diversity of Plasmodium falciparum vaccine candidate antigens reveals geographic distance from a Central sub-Saharan African origin.Vaccine. 2013 Feb 18;31(9):1334-9.
CSP	BAM85017.1	Papua New Guinea	Oceania	Tanabe K, Mita T, Palacpac NM, Arisue N, Tougan T, Kawai S, Jombart T, Kobayashi F, Horii T. Within-population genetic diversity of Plasmodium falciparum vaccine candidate antigens reveals geographic distance from a Central sub-Saharan African origin.Vaccine. 2013 Feb 18;31(9):1334-9.
CSP	BAM85018.1	Papua New Guinea	Oceania	Tanabe K, Mita T, Palacpac NM, Arisue N, Tougan T, Kawai S, Jombart T, Kobayashi F, Horii T. Within-population genetic diversity of Plasmodium falciparum vaccine candidate antigens reveals geographic distance from a Central sub-Saharan African origin.Vaccine. 2013 Feb 18;31(9):1334-9.
CSP	BAM85019.1	Papua New Guinea	Oceania	Tanabe K, Mita T, Palacpac NM, Arisue N, Tougan T, Kawai S, Jombart T, Kobayashi F, Horii T. Within-population genetic diversity of Plasmodium falciparum vaccine candidate antigens reveals geographic distance from a Central sub-Saharan African origin.Vaccine. 2013 Feb 18;31(9):1334-9.
CSP	BAM85020.1	Papua New Guinea	Oceania	Tanabe K, Mita T, Palacpac NM, Arisue N, Tougan T, Kawai S, Jombart T, Kobayashi F, Horii T. Within-population genetic diversity of Plasmodium falciparum vaccine candidate antigens reveals geographic distance from a Central sub-Saharan African origin.Vaccine. 2013 Feb 18;31(9):1334-9.
CSP	BAM85021.1	Papua New Guinea	Oceania	Tanabe K, Mita T, Palacpac NM, Arisue N, Tougan T, Kawai S, Jombart T, Kobayashi F, Horii T. Within-population genetic diversity of Plasmodium falciparum vaccine candidate antigens reveals geographic distance from a Central sub-Saharan African origin.Vaccine. 2013 Feb 18;31(9):1334-9.
CSP	BAM85022.1	Papua New Guinea	Oceania	Tanabe K, Mita T, Palacpac NM, Arisue N, Tougan T, Kawai S, Jombart T, Kobayashi F, Horii T. Within-population genetic diversity of Plasmodium falciparum vaccine candidate antigens reveals geographic distance from a Central sub-Saharan African origin.Vaccine. 2013 Feb 18;31(9):1334-9.
CSP	BAM85023.1	Papua New Guinea	Oceania	Tanabe K, Mita T, Palacpac NM, Arisue N, Tougan T, Kawai S, Jombart T, Kobayashi F, Horii T. Within-population genetic diversity of Plasmodium falciparum vaccine candidate antigens reveals geographic distance from a Central sub-Saharan African origin.Vaccine. 2013 Feb 18;31(9):1334-9.
CSP	BAM85024.1	Papua New Guinea	Oceania	Tanabe K, Mita T, Palacpac NM, Arisue N, Tougan T, Kawai S, Jombart T, Kobayashi F, Horii T. Within-population genetic diversity of Plasmodium falciparum vaccine candidate antigens reveals geographic distance from a Central sub-Saharan African origin.Vaccine. 2013 Feb 18;31(9):1334-9.
CSP	BAM85025.1	Papua New Guinea	Oceania	Tanabe K, Mita T, Palacpac NM, Arisue N, Tougan T, Kawai S, Jombart T, Kobayashi F, Horii T. Within-population genetic diversity of Plasmodium falciparum vaccine candidate antigens reveals geographic distance from a Central sub-Saharan African origin.Vaccine. 2013 Feb 18;31(9):1334-9.
CSP	BAM85026.1	Papua New Guinea	Oceania	Tanabe K, Mita T, Palacpac NM, Arisue N, Tougan T, Kawai S, Jombart T, Kobayashi F, Horii T. Within-population genetic diversity of Plasmodium falciparum vaccine candidate antigens reveals geographic distance from a Central sub-Saharan African origin.Vaccine. 2013 Feb 18;31(9):1334-9.
CSP	BAM85027.1	Papua New Guinea	Oceania	Tanabe K, Mita T, Palacpac NM, Arisue N, Tougan T, Kawai S, Jombart T, Kobayashi F, Horii T. Within-population genetic diversity of Plasmodium falciparum vaccine candidate antigens reveals geographic distance from a Central sub-Saharan African origin.Vaccine. 2013 Feb 18;31(9):1334-9.
CSP	BAM85028.1	Papua New Guinea	Oceania	Tanabe K, Mita T, Palacpac NM, Arisue N, Tougan T, Kawai S, Jombart T, Kobayashi F, Horii T. Within-population genetic diversity of Plasmodium falciparum vaccine candidate antigens reveals geographic distance from a Central sub-Saharan African origin.Vaccine. 2013 Feb 18;31(9):1334-9.
CSP	BAM85029.1	Papua New Guinea	Oceania	Tanabe K, Mita T, Palacpac NM, Arisue N, Tougan T, Kawai S, Jombart T, Kobayashi F, Horii T. Within-population genetic diversity of Plasmodium falciparum vaccine candidate antigens reveals geographic distance from a Central sub-Saharan African origin.Vaccine. 2013 Feb 18;31(9):1334-9.
CSP	BAM85030.1	Papua New Guinea	Oceania	Tanabe K, Mita T, Palacpac NM, Arisue N, Tougan T, Kawai S, Jombart T, Kobayashi F, Horii T. Within-population genetic diversity of Plasmodium falciparum vaccine candidate antigens reveals geographic distance from a Central sub-Saharan African origin.Vaccine. 2013 Feb 18;31(9):1334-9.
CSP	BAM85031.1	Papua New Guinea	Oceania	Tanabe K, Mita T, Palacpac NM, Arisue N, Tougan T, Kawai S, Jombart T, Kobayashi F, Horii T. Within-population genetic diversity of Plasmodium falciparum vaccine candidate antigens reveals geographic distance from a Central sub-Saharan African origin.Vaccine. 2013 Feb 18;31(9):1334-9.
CSP	BAM85032.1	Papua New Guinea	Oceania	Tanabe K, Mita T, Palacpac NM, Arisue N, Tougan T, Kawai S, Jombart T, Kobayashi F, Horii T. Within-population genetic diversity of Plasmodium falciparum vaccine candidate antigens reveals geographic distance from a Central sub-Saharan African origin.Vaccine. 2013 Feb 18;31(9):1334-9.
CSP	BAM85033.1	Papua New Guinea	Oceania	Tanabe K, Mita T, Palacpac NM, Arisue N, Tougan T, Kawai S, Jombart T, Kobayashi F, Horii T. Within-population genetic diversity of Plasmodium falciparum vaccine candidate antigens reveals geographic distance from a Central sub-Saharan African origin.Vaccine. 2013 Feb 18;31(9):1334-9.
CSP	BAM85034.1	Papua New Guinea	Oceania	Tanabe K, Mita T, Palacpac NM, Arisue N, Tougan T, Kawai S, Jombart T, Kobayashi F, Horii T. Within-population genetic diversity of Plasmodium falciparum vaccine candidate antigens reveals geographic distance from a Central sub-Saharan African origin.Vaccine. 2013 Feb 18;31(9):1334-9.
CSP	BAM85035.1	Papua New Guinea	Oceania	Tanabe K, Mita T, Palacpac NM, Arisue N, Tougan T, Kawai S, Jombart T, Kobayashi F, Horii T. Within-population genetic diversity of Plasmodium falciparum vaccine candidate antigens reveals geographic distance from a Central sub-Saharan African origin.Vaccine. 2013 Feb 18;31(9):1334-9.
CSP	BAM85036.1	Papua New Guinea	Oceania	Tanabe K, Mita T, Palacpac NM, Arisue N, Tougan T, Kawai S, Jombart T, Kobayashi F, Horii T. Within-population genetic diversity of Plasmodium falciparum vaccine candidate antigens reveals geographic distance from a Central sub-Saharan African origin.Vaccine. 2013 Feb 18;31(9):1334-9.
CSP	BAM85037.1	Papua New Guinea	Oceania	Tanabe K, Mita T, Palacpac NM, Arisue N, Tougan T, Kawai S, Jombart T, Kobayashi F, Horii T. Within-population genetic diversity of Plasmodium falciparum vaccine candidate antigens reveals geographic distance from a Central sub-Saharan African origin.Vaccine. 2013 Feb 18;31(9):1334-9.
CSP	BAM85038.1	Papua New Guinea	Oceania	Tanabe K, Mita T, Palacpac NM, Arisue N, Tougan T, Kawai S, Jombart T, Kobayashi F, Horii T. Within-population genetic diversity of Plasmodium falciparum vaccine candidate antigens reveals geographic distance from a Central sub-Saharan African origin.Vaccine. 2013 Feb 18;31(9):1334-9.
CSP	BAM85039.1	Papua New Guinea	Oceania	Tanabe K, Mita T, Palacpac NM, Arisue N, Tougan T, Kawai S, Jombart T, Kobayashi F, Horii T. Within-population genetic diversity of Plasmodium falciparum vaccine candidate antigens reveals geographic distance from a Central sub-Saharan African origin.Vaccine. 2013 Feb 18;31(9):1334-9.
CSP	BAM85040.1	Papua New Guinea	Oceania	Tanabe K, Mita T, Palacpac NM, Arisue N, Tougan T, Kawai S, Jombart T, Kobayashi F, Horii T. Within-population genetic diversity of Plasmodium falciparum vaccine candidate antigens reveals geographic distance from a Central sub-Saharan African origin.Vaccine. 2013 Feb 18;31(9):1334-9.
CSP	BAM85041.1	Papua New Guinea	Oceania	Tanabe K, Mita T, Palacpac NM, Arisue N, Tougan T, Kawai S, Jombart T, Kobayashi F, Horii T. Within-population genetic diversity of Plasmodium falciparum vaccine candidate antigens reveals geographic distance from a Central sub-Saharan African origin.Vaccine. 2013 Feb 18;31(9):1334-9.
CSP	BAM85042.1	Papua New Guinea	Oceania	Tanabe K, Mita T, Palacpac NM, Arisue N, Tougan T, Kawai S, Jombart T, Kobayashi F, Horii T. Within-population genetic diversity of Plasmodium falciparum vaccine candidate antigens reveals geographic distance from a Central sub-Saharan African origin.Vaccine. 2013 Feb 18;31(9):1334-9.
CSP	BAM85043.1	Papua New Guinea	Oceania	Tanabe K, Mita T, Palacpac NM, Arisue N, Tougan T, Kawai S, Jombart T, Kobayashi F, Horii T. Within-population genetic diversity of Plasmodium falciparum vaccine candidate antigens reveals geographic distance from a Central sub-Saharan African origin.Vaccine. 2013 Feb 18;31(9):1334-9.
CSP	BAM85044.1	Papua New Guinea	Oceania	Tanabe K, Mita T, Palacpac NM, Arisue N, Tougan T, Kawai S, Jombart T, Kobayashi F, Horii T. Within-population genetic diversity of Plasmodium falciparum vaccine candidate antigens reveals geographic distance from a Central sub-Saharan African origin.Vaccine. 2013 Feb 18;31(9):1334-9.
CSP	BAM85045.1	Papua New Guinea	Oceania	Tanabe K, Mita T, Palacpac NM, Arisue N, Tougan T, Kawai S, Jombart T, Kobayashi F, Horii T. Within-population genetic diversity of Plasmodium falciparum vaccine candidate antigens reveals geographic distance from a Central sub-Saharan African origin.Vaccine. 2013 Feb 18;31(9):1334-9.
CSP	BAM85046.1	Papua New Guinea	Oceania	Tanabe K, Mita T, Palacpac NM, Arisue N, Tougan T, Kawai S, Jombart T, Kobayashi F, Horii T. Within-population genetic diversity of Plasmodium falciparum vaccine candidate antigens reveals geographic distance from a Central sub-Saharan African origin.Vaccine. 2013 Feb 18;31(9):1334-9.
CSP	BAM85047.1	Papua New Guinea	Oceania	Tanabe K, Mita T, Palacpac NM, Arisue N, Tougan T, Kawai S, Jombart T, Kobayashi F, Horii T. Within-population genetic diversity of Plasmodium falciparum vaccine candidate antigens reveals geographic distance from a Central sub-Saharan African origin.Vaccine. 2013 Feb 18;31(9):1334-9.
CSP	BAM85048.1	Papua New Guinea	Oceania	Tanabe K, Mita T, Palacpac NM, Arisue N, Tougan T, Kawai S, Jombart T, Kobayashi F, Horii T. Within-population genetic diversity of Plasmodium falciparum vaccine candidate antigens reveals geographic distance from a Central sub-Saharan African origin.Vaccine. 2013 Feb 18;31(9):1334-9.
CSP	BAM85049.1	Papua New Guinea	Oceania	Tanabe K, Mita T, Palacpac NM, Arisue N, Tougan T, Kawai S, Jombart T, Kobayashi F, Horii T. Within-population genetic diversity of Plasmodium falciparum vaccine candidate antigens reveals geographic distance from a Central sub-Saharan African origin.Vaccine. 2013 Feb 18;31(9):1334-9.
CSP	BAM85050.1	Papua New Guinea	Oceania	Tanabe K, Mita T, Palacpac NM, Arisue N, Tougan T, Kawai S, Jombart T, Kobayashi F, Horii T. Within-population genetic diversity of Plasmodium falciparum vaccine candidate antigens reveals geographic distance from a Central sub-Saharan African origin.Vaccine. 2013 Feb 18;31(9):1334-9.
CSP	BAM85051.1	Papua New Guinea	Oceania	Tanabe K, Mita T, Palacpac NM, Arisue N, Tougan T, Kawai S, Jombart T, Kobayashi F, Horii T. Within-population genetic diversity of Plasmodium falciparum vaccine candidate antigens reveals geographic distance from a Central sub-Saharan African origin.Vaccine. 2013 Feb 18;31(9):1334-9.
CSP	BAM85052.1	Papua New Guinea	Oceania	Tanabe K, Mita T, Palacpac NM, Arisue N, Tougan T, Kawai S, Jombart T, Kobayashi F, Horii T. Within-population genetic diversity of Plasmodium falciparum vaccine candidate antigens reveals geographic distance from a Central sub-Saharan African origin.Vaccine. 2013 Feb 18;31(9):1334-9.
CSP	BAM85053.1	Solomon Islands	Oceania	Tanabe K, Mita T, Palacpac NM, Arisue N, Tougan T, Kawai S, Jombart T, Kobayashi F, Horii T. Within-population genetic diversity of Plasmodium falciparum vaccine candidate antigens reveals geographic distance from a Central sub-Saharan African origin.Vaccine. 2013 Feb 18;31(9):1334-9.
CSP	BAM85054.1	Solomon Islands	Oceania	Tanabe K, Mita T, Palacpac NM, Arisue N, Tougan T, Kawai S, Jombart T, Kobayashi F, Horii T. Within-population genetic diversity of Plasmodium falciparum vaccine candidate antigens reveals geographic distance from a Central sub-Saharan African origin.Vaccine. 2013 Feb 18;31(9):1334-9.
CSP	BAM85055.1	Solomon Islands	Oceania	Tanabe K, Mita T, Palacpac NM, Arisue N, Tougan T, Kawai S, Jombart T, Kobayashi F, Horii T. Within-population genetic diversity of Plasmodium falciparum vaccine candidate antigens reveals geographic distance from a Central sub-Saharan African origin.Vaccine. 2013 Feb 18;31(9):1334-9.
CSP	BAM85056.1	Solomon Islands	Oceania	Tanabe K, Mita T, Palacpac NM, Arisue N, Tougan T, Kawai S, Jombart T, Kobayashi F, Horii T. Within-population genetic diversity of Plasmodium falciparum vaccine candidate antigens reveals geographic distance from a Central sub-Saharan African origin.Vaccine. 2013 Feb 18;31(9):1334-9.
CSP	BAM85057.1	Solomon Islands	Oceania	Tanabe K, Mita T, Palacpac NM, Arisue N, Tougan T, Kawai S, Jombart T, Kobayashi F, Horii T. Within-population genetic diversity of Plasmodium falciparum vaccine candidate antigens reveals geographic distance from a Central sub-Saharan African origin.Vaccine. 2013 Feb 18;31(9):1334-9.
CSP	BAM85058.1	Solomon Islands	Oceania	Tanabe K, Mita T, Palacpac NM, Arisue N, Tougan T, Kawai S, Jombart T, Kobayashi F, Horii T. Within-population genetic diversity of Plasmodium falciparum vaccine candidate antigens reveals geographic distance from a Central sub-Saharan African origin.Vaccine. 2013 Feb 18;31(9):1334-9.
CSP	BAM85059.1	Solomon Islands	Oceania	Tanabe K, Mita T, Palacpac NM, Arisue N, Tougan T, Kawai S, Jombart T, Kobayashi F, Horii T. Within-population genetic diversity of Plasmodium falciparum vaccine candidate antigens reveals geographic distance from a Central sub-Saharan African origin.Vaccine. 2013 Feb 18;31(9):1334-9.
CSP	BAM85060.1	Solomon Islands	Oceania	Tanabe K, Mita T, Palacpac NM, Arisue N, Tougan T, Kawai S, Jombart T, Kobayashi F, Horii T. Within-population genetic diversity of Plasmodium falciparum vaccine candidate antigens reveals geographic distance from a Central sub-Saharan African origin.Vaccine. 2013 Feb 18;31(9):1334-9.
CSP	BAM85061.1	Solomon Islands	Oceania	Tanabe K, Mita T, Palacpac NM, Arisue N, Tougan T, Kawai S, Jombart T, Kobayashi F, Horii T. Within-population genetic diversity of Plasmodium falciparum vaccine candidate antigens reveals geographic distance from a Central sub-Saharan African origin.Vaccine. 2013 Feb 18;31(9):1334-9.
CSP	BAM85062.1	Solomon Islands	Oceania	Tanabe K, Mita T, Palacpac NM, Arisue N, Tougan T, Kawai S, Jombart T, Kobayashi F, Horii T. Within-population genetic diversity of Plasmodium falciparum vaccine candidate antigens reveals geographic distance from a Central sub-Saharan African origin.Vaccine. 2013 Feb 18;31(9):1334-9.
CSP	BAM85063.1	Solomon Islands	Oceania	Tanabe K, Mita T, Palacpac NM, Arisue N, Tougan T, Kawai S, Jombart T, Kobayashi F, Horii T. Within-population genetic diversity of Plasmodium falciparum vaccine candidate antigens reveals geographic distance from a Central sub-Saharan African origin.Vaccine. 2013 Feb 18;31(9):1334-9.
CSP	BAM85064.1	Solomon Islands	Oceania	Tanabe K, Mita T, Palacpac NM, Arisue N, Tougan T, Kawai S, Jombart T, Kobayashi F, Horii T. Within-population genetic diversity of Plasmodium falciparum vaccine candidate antigens reveals geographic distance from a Central sub-Saharan African origin.Vaccine. 2013 Feb 18;31(9):1334-9.
CSP	BAM85065.1	Solomon Islands	Oceania	Tanabe K, Mita T, Palacpac NM, Arisue N, Tougan T, Kawai S, Jombart T, Kobayashi F, Horii T. Within-population genetic diversity of Plasmodium falciparum vaccine candidate antigens reveals geographic distance from a Central sub-Saharan African origin.Vaccine. 2013 Feb 18;31(9):1334-9.
CSP	BAM85066.1	Solomon Islands	Oceania	Tanabe K, Mita T, Palacpac NM, Arisue N, Tougan T, Kawai S, Jombart T, Kobayashi F, Horii T. Within-population genetic diversity of Plasmodium falciparum vaccine candidate antigens reveals geographic distance from a Central sub-Saharan African origin.Vaccine. 2013 Feb 18;31(9):1334-9.
CSP	BAM85067.1	Solomon Islands	Oceania	Tanabe K, Mita T, Palacpac NM, Arisue N, Tougan T, Kawai S, Jombart T, Kobayashi F, Horii T. Within-population genetic diversity of Plasmodium falciparum vaccine candidate antigens reveals geographic distance from a Central sub-Saharan African origin.Vaccine. 2013 Feb 18;31(9):1334-9.
CSP	BAM85068.1	Solomon Islands	Oceania	Tanabe K, Mita T, Palacpac NM, Arisue N, Tougan T, Kawai S, Jombart T, Kobayashi F, Horii T. Within-population genetic diversity of Plasmodium falciparum vaccine candidate antigens reveals geographic distance from a Central sub-Saharan African origin.Vaccine. 2013 Feb 18;31(9):1334-9.
CSP	BAM85069.1	Solomon Islands	Oceania	Tanabe K, Mita T, Palacpac NM, Arisue N, Tougan T, Kawai S, Jombart T, Kobayashi F, Horii T. Within-population genetic diversity of Plasmodium falciparum vaccine candidate antigens reveals geographic distance from a Central sub-Saharan African origin.Vaccine. 2013 Feb 18;31(9):1334-9.
CSP	BAM85070.1	Solomon Islands	Oceania	Tanabe K, Mita T, Palacpac NM, Arisue N, Tougan T, Kawai S, Jombart T, Kobayashi F, Horii T. Within-population genetic diversity of Plasmodium falciparum vaccine candidate antigens reveals geographic distance from a Central sub-Saharan African origin.Vaccine. 2013 Feb 18;31(9):1334-9.
CSP	BAM85071.1	Solomon Islands	Oceania	Tanabe K, Mita T, Palacpac NM, Arisue N, Tougan T, Kawai S, Jombart T, Kobayashi F, Horii T. Within-population genetic diversity of Plasmodium falciparum vaccine candidate antigens reveals geographic distance from a Central sub-Saharan African origin.Vaccine. 2013 Feb 18;31(9):1334-9.
CSP	BAM85072.1	Solomon Islands	Oceania	Tanabe K, Mita T, Palacpac NM, Arisue N, Tougan T, Kawai S, Jombart T, Kobayashi F, Horii T. Within-population genetic diversity of Plasmodium falciparum vaccine candidate antigens reveals geographic distance from a Central sub-Saharan African origin.Vaccine. 2013 Feb 18;31(9):1334-9.
CSP	BAM85073.1	Solomon Islands	Oceania	Tanabe K, Mita T, Palacpac NM, Arisue N, Tougan T, Kawai S, Jombart T, Kobayashi F, Horii T. Within-population genetic diversity of Plasmodium falciparum vaccine candidate antigens reveals geographic distance from a Central sub-Saharan African origin.Vaccine. 2013 Feb 18;31(9):1334-9.
CSP	BAM85074.1	Solomon Islands	Oceania	Tanabe K, Mita T, Palacpac NM, Arisue N, Tougan T, Kawai S, Jombart T, Kobayashi F, Horii T. Within-population genetic diversity of Plasmodium falciparum vaccine candidate antigens reveals geographic distance from a Central sub-Saharan African origin.Vaccine. 2013 Feb 18;31(9):1334-9.
CSP	BAM85075.1	Solomon Islands	Oceania	Tanabe K, Mita T, Palacpac NM, Arisue N, Tougan T, Kawai S, Jombart T, Kobayashi F, Horii T. Within-population genetic diversity of Plasmodium falciparum vaccine candidate antigens reveals geographic distance from a Central sub-Saharan African origin.Vaccine. 2013 Feb 18;31(9):1334-9.
CSP	BAM85076.1	Solomon Islands	Oceania	Tanabe K, Mita T, Palacpac NM, Arisue N, Tougan T, Kawai S, Jombart T, Kobayashi F, Horii T. Within-population genetic diversity of Plasmodium falciparum vaccine candidate antigens reveals geographic distance from a Central sub-Saharan African origin.Vaccine. 2013 Feb 18;31(9):1334-9.
CSP	BAM85077.1	Solomon Islands	Oceania	Tanabe K, Mita T, Palacpac NM, Arisue N, Tougan T, Kawai S, Jombart T, Kobayashi F, Horii T. Within-population genetic diversity of Plasmodium falciparum vaccine candidate antigens reveals geographic distance from a Central sub-Saharan African origin.Vaccine. 2013 Feb 18;31(9):1334-9.
CSP	BAM85078.1	Solomon Islands	Oceania	Tanabe K, Mita T, Palacpac NM, Arisue N, Tougan T, Kawai S, Jombart T, Kobayashi F, Horii T. Within-population genetic diversity of Plasmodium falciparum vaccine candidate antigens reveals geographic distance from a Central sub-Saharan African origin.Vaccine. 2013 Feb 18;31(9):1334-9.
CSP	BAM85079.1	Solomon Islands	Oceania	Tanabe K, Mita T, Palacpac NM, Arisue N, Tougan T, Kawai S, Jombart T, Kobayashi F, Horii T. Within-population genetic diversity of Plasmodium falciparum vaccine candidate antigens reveals geographic distance from a Central sub-Saharan African origin.Vaccine. 2013 Feb 18;31(9):1334-9.
CSP	BAM85080.1	Solomon Islands	Oceania	Tanabe K, Mita T, Palacpac NM, Arisue N, Tougan T, Kawai S, Jombart T, Kobayashi F, Horii T. Within-population genetic diversity of Plasmodium falciparum vaccine candidate antigens reveals geographic distance from a Central sub-Saharan African origin.Vaccine. 2013 Feb 18;31(9):1334-9.
CSP	BAM85081.1	Solomon Islands	Oceania	Tanabe K, Mita T, Palacpac NM, Arisue N, Tougan T, Kawai S, Jombart T, Kobayashi F, Horii T. Within-population genetic diversity of Plasmodium falciparum vaccine candidate antigens reveals geographic distance from a Central sub-Saharan African origin.Vaccine. 2013 Feb 18;31(9):1334-9.
CSP	BAM85082.1	Solomon Islands	Oceania	Tanabe K, Mita T, Palacpac NM, Arisue N, Tougan T, Kawai S, Jombart T, Kobayashi F, Horii T. Within-population genetic diversity of Plasmodium falciparum vaccine candidate antigens reveals geographic distance from a Central sub-Saharan African origin.Vaccine. 2013 Feb 18;31(9):1334-9.
CSP	BAM85083.1	Solomon Islands	Oceania	Tanabe K, Mita T, Palacpac NM, Arisue N, Tougan T, Kawai S, Jombart T, Kobayashi F, Horii T. Within-population genetic diversity of Plasmodium falciparum vaccine candidate antigens reveals geographic distance from a Central sub-Saharan African origin.Vaccine. 2013 Feb 18;31(9):1334-9.
CSP	BAM85084.1	Solomon Islands	Oceania	Tanabe K, Mita T, Palacpac NM, Arisue N, Tougan T, Kawai S, Jombart T, Kobayashi F, Horii T. Within-population genetic diversity of Plasmodium falciparum vaccine candidate antigens reveals geographic distance from a Central sub-Saharan African origin.Vaccine. 2013 Feb 18;31(9):1334-9.
CSP	BAM85085.1	Solomon Islands	Oceania	Tanabe K, Mita T, Palacpac NM, Arisue N, Tougan T, Kawai S, Jombart T, Kobayashi F, Horii T. Within-population genetic diversity of Plasmodium falciparum vaccine candidate antigens reveals geographic distance from a Central sub-Saharan African origin.Vaccine. 2013 Feb 18;31(9):1334-9.
CSP	BAM85086.1	Solomon Islands	Oceania	Tanabe K, Mita T, Palacpac NM, Arisue N, Tougan T, Kawai S, Jombart T, Kobayashi F, Horii T. Within-population genetic diversity of Plasmodium falciparum vaccine candidate antigens reveals geographic distance from a Central sub-Saharan African origin.Vaccine. 2013 Feb 18;31(9):1334-9.
CSP	BAM85087.1	Solomon Islands	Oceania	Tanabe K, Mita T, Palacpac NM, Arisue N, Tougan T, Kawai S, Jombart T, Kobayashi F, Horii T. Within-population genetic diversity of Plasmodium falciparum vaccine candidate antigens reveals geographic distance from a Central sub-Saharan African origin.Vaccine. 2013 Feb 18;31(9):1334-9.
CSP	BAM85088.1	Solomon Islands	Oceania	Tanabe K, Mita T, Palacpac NM, Arisue N, Tougan T, Kawai S, Jombart T, Kobayashi F, Horii T. Within-population genetic diversity of Plasmodium falciparum vaccine candidate antigens reveals geographic distance from a Central sub-Saharan African origin.Vaccine. 2013 Feb 18;31(9):1334-9.
CSP	BAM85089.1	Solomon Islands	Oceania	Tanabe K, Mita T, Palacpac NM, Arisue N, Tougan T, Kawai S, Jombart T, Kobayashi F, Horii T. Within-population genetic diversity of Plasmodium falciparum vaccine candidate antigens reveals geographic distance from a Central sub-Saharan African origin.Vaccine. 2013 Feb 18;31(9):1334-9.
CSP	BAM85090.1	Solomon Islands	Oceania	Tanabe K, Mita T, Palacpac NM, Arisue N, Tougan T, Kawai S, Jombart T, Kobayashi F, Horii T. Within-population genetic diversity of Plasmodium falciparum vaccine candidate antigens reveals geographic distance from a Central sub-Saharan African origin.Vaccine. 2013 Feb 18;31(9):1334-9.
CSP	BAM85091.1	Solomon Islands	Oceania	Tanabe K, Mita T, Palacpac NM, Arisue N, Tougan T, Kawai S, Jombart T, Kobayashi F, Horii T. Within-population genetic diversity of Plasmodium falciparum vaccine candidate antigens reveals geographic distance from a Central sub-Saharan African origin.Vaccine. 2013 Feb 18;31(9):1334-9.
CSP	BAM85092.1	Solomon Islands	Oceania	Tanabe K, Mita T, Palacpac NM, Arisue N, Tougan T, Kawai S, Jombart T, Kobayashi F, Horii T. Within-population genetic diversity of Plasmodium falciparum vaccine candidate antigens reveals geographic distance from a Central sub-Saharan African origin.Vaccine. 2013 Feb 18;31(9):1334-9.
CSP	BAM85093.1	Solomon Islands	Oceania	Tanabe K, Mita T, Palacpac NM, Arisue N, Tougan T, Kawai S, Jombart T, Kobayashi F, Horii T. Within-population genetic diversity of Plasmodium falciparum vaccine candidate antigens reveals geographic distance from a Central sub-Saharan African origin.Vaccine. 2013 Feb 18;31(9):1334-9.
CSP	BAM85094.1	Solomon Islands	Oceania	Tanabe K, Mita T, Palacpac NM, Arisue N, Tougan T, Kawai S, Jombart T, Kobayashi F, Horii T. Within-population genetic diversity of Plasmodium falciparum vaccine candidate antigens reveals geographic distance from a Central sub-Saharan African origin.Vaccine. 2013 Feb 18;31(9):1334-9.
CSP	BAM85095.1	Solomon Islands	Oceania	Tanabe K, Mita T, Palacpac NM, Arisue N, Tougan T, Kawai S, Jombart T, Kobayashi F, Horii T. Within-population genetic diversity of Plasmodium falciparum vaccine candidate antigens reveals geographic distance from a Central sub-Saharan African origin.Vaccine. 2013 Feb 18;31(9):1334-9.
CSP	BAM85096.1	Solomon Islands	Oceania	Tanabe K, Mita T, Palacpac NM, Arisue N, Tougan T, Kawai S, Jombart T, Kobayashi F, Horii T. Within-population genetic diversity of Plasmodium falciparum vaccine candidate antigens reveals geographic distance from a Central sub-Saharan African origin.Vaccine. 2013 Feb 18;31(9):1334-9.
CSP	BAM85097.1	Solomon Islands	Oceania	Tanabe K, Mita T, Palacpac NM, Arisue N, Tougan T, Kawai S, Jombart T, Kobayashi F, Horii T. Within-population genetic diversity of Plasmodium falciparum vaccine candidate antigens reveals geographic distance from a Central sub-Saharan African origin.Vaccine. 2013 Feb 18;31(9):1334-9.
CSP	BAM85098.1	Solomon Islands	Oceania	Tanabe K, Mita T, Palacpac NM, Arisue N, Tougan T, Kawai S, Jombart T, Kobayashi F, Horii T. Within-population genetic diversity of Plasmodium falciparum vaccine candidate antigens reveals geographic distance from a Central sub-Saharan African origin.Vaccine. 2013 Feb 18;31(9):1334-9.
CSP	BAM85099.1	Solomon Islands	Oceania	Tanabe K, Mita T, Palacpac NM, Arisue N, Tougan T, Kawai S, Jombart T, Kobayashi F, Horii T. Within-population genetic diversity of Plasmodium falciparum vaccine candidate antigens reveals geographic distance from a Central sub-Saharan African origin.Vaccine. 2013 Feb 18;31(9):1334-9.
CSP	BAM85100.1	Solomon Islands	Oceania	Tanabe K, Mita T, Palacpac NM, Arisue N, Tougan T, Kawai S, Jombart T, Kobayashi F, Horii T. Within-population genetic diversity of Plasmodium falciparum vaccine candidate antigens reveals geographic distance from a Central sub-Saharan African origin.Vaccine. 2013 Feb 18;31(9):1334-9.
CSP	BAM85101.1	Solomon Islands	Oceania	Tanabe K, Mita T, Palacpac NM, Arisue N, Tougan T, Kawai S, Jombart T, Kobayashi F, Horii T. Within-population genetic diversity of Plasmodium falciparum vaccine candidate antigens reveals geographic distance from a Central sub-Saharan African origin.Vaccine. 2013 Feb 18;31(9):1334-9.
CSP	BAM85102.1	Solomon Islands	Oceania	Tanabe K, Mita T, Palacpac NM, Arisue N, Tougan T, Kawai S, Jombart T, Kobayashi F, Horii T. Within-population genetic diversity of Plasmodium falciparum vaccine candidate antigens reveals geographic distance from a Central sub-Saharan African origin.Vaccine. 2013 Feb 18;31(9):1334-9.
CSP	BAM85103.1	Solomon Islands	Oceania	Tanabe K, Mita T, Palacpac NM, Arisue N, Tougan T, Kawai S, Jombart T, Kobayashi F, Horii T. Within-population genetic diversity of Plasmodium falciparum vaccine candidate antigens reveals geographic distance from a Central sub-Saharan African origin.Vaccine. 2013 Feb 18;31(9):1334-9.
CSP	BAM85242.1	Vanuatu	Oceania	Tanabe K, Mita T, Palacpac NM, Arisue N, Tougan T, Kawai S, Jombart T, Kobayashi F, Horii T. Within-population genetic diversity of Plasmodium falciparum vaccine candidate antigens reveals geographic distance from a Central sub-Saharan African origin.Vaccine. 2013 Feb 18;31(9):1334-9.
CSP	BAM85243.1	Vanuatu	Oceania	Tanabe K, Mita T, Palacpac NM, Arisue N, Tougan T, Kawai S, Jombart T, Kobayashi F, Horii T. Within-population genetic diversity of Plasmodium falciparum vaccine candidate antigens reveals geographic distance from a Central sub-Saharan African origin.Vaccine. 2013 Feb 18;31(9):1334-9.
CSP	BAM85244.1	Vanuatu	Oceania	Tanabe K, Mita T, Palacpac NM, Arisue N, Tougan T, Kawai S, Jombart T, Kobayashi F, Horii T. Within-population genetic diversity of Plasmodium falciparum vaccine candidate antigens reveals geographic distance from a Central sub-Saharan African origin.Vaccine. 2013 Feb 18;31(9):1334-9.
CSP	BAM85245.1	Vanuatu	Oceania	Tanabe K, Mita T, Palacpac NM, Arisue N, Tougan T, Kawai S, Jombart T, Kobayashi F, Horii T. Within-population genetic diversity of Plasmodium falciparum vaccine candidate antigens reveals geographic distance from a Central sub-Saharan African origin.Vaccine. 2013 Feb 18;31(9):1334-9.
CSP	BAM85246.1	Vanuatu	Oceania	Tanabe K, Mita T, Palacpac NM, Arisue N, Tougan T, Kawai S, Jombart T, Kobayashi F, Horii T. Within-population genetic diversity of Plasmodium falciparum vaccine candidate antigens reveals geographic distance from a Central sub-Saharan African origin.Vaccine. 2013 Feb 18;31(9):1334-9.
CSP	BAM85247.1	Vanuatu	Oceania	Tanabe K, Mita T, Palacpac NM, Arisue N, Tougan T, Kawai S, Jombart T, Kobayashi F, Horii T. Within-population genetic diversity of Plasmodium falciparum vaccine candidate antigens reveals geographic distance from a Central sub-Saharan African origin.Vaccine. 2013 Feb 18;31(9):1334-9.
CSP	BAM85248.1	Vanuatu	Oceania	Tanabe K, Mita T, Palacpac NM, Arisue N, Tougan T, Kawai S, Jombart T, Kobayashi F, Horii T. Within-population genetic diversity of Plasmodium falciparum vaccine candidate antigens reveals geographic distance from a Central sub-Saharan African origin.Vaccine. 2013 Feb 18;31(9):1334-9.
CSP	BAM85249.1	Vanuatu	Oceania	Tanabe K, Mita T, Palacpac NM, Arisue N, Tougan T, Kawai S, Jombart T, Kobayashi F, Horii T. Within-population genetic diversity of Plasmodium falciparum vaccine candidate antigens reveals geographic distance from a Central sub-Saharan African origin.Vaccine. 2013 Feb 18;31(9):1334-9.
CSP	BAM85250.1	Vanuatu	Oceania	Tanabe K, Mita T, Palacpac NM, Arisue N, Tougan T, Kawai S, Jombart T, Kobayashi F, Horii T. Within-population genetic diversity of Plasmodium falciparum vaccine candidate antigens reveals geographic distance from a Central sub-Saharan African origin.Vaccine. 2013 Feb 18;31(9):1334-9.
CSP	BAM85251.1	Vanuatu	Oceania	Tanabe K, Mita T, Palacpac NM, Arisue N, Tougan T, Kawai S, Jombart T, Kobayashi F, Horii T. Within-population genetic diversity of Plasmodium falciparum vaccine candidate antigens reveals geographic distance from a Central sub-Saharan African origin.Vaccine. 2013 Feb 18;31(9):1334-9.
CSP	BAM85252.1	Vanuatu	Oceania	Tanabe K, Mita T, Palacpac NM, Arisue N, Tougan T, Kawai S, Jombart T, Kobayashi F, Horii T. Within-population genetic diversity of Plasmodium falciparum vaccine candidate antigens reveals geographic distance from a Central sub-Saharan African origin.Vaccine. 2013 Feb 18;31(9):1334-9.
CSP	BAM85253.1	Vanuatu	Oceania	Tanabe K, Mita T, Palacpac NM, Arisue N, Tougan T, Kawai S, Jombart T, Kobayashi F, Horii T. Within-population genetic diversity of Plasmodium falciparum vaccine candidate antigens reveals geographic distance from a Central sub-Saharan African origin.Vaccine. 2013 Feb 18;31(9):1334-9.
CSP	BAM85254.1	Vanuatu	Oceania	Tanabe K, Mita T, Palacpac NM, Arisue N, Tougan T, Kawai S, Jombart T, Kobayashi F, Horii T. Within-population genetic diversity of Plasmodium falciparum vaccine candidate antigens reveals geographic distance from a Central sub-Saharan African origin.Vaccine. 2013 Feb 18;31(9):1334-9.
CSP	BAM85255.1	Vanuatu	Oceania	Tanabe K, Mita T, Palacpac NM, Arisue N, Tougan T, Kawai S, Jombart T, Kobayashi F, Horii T. Within-population genetic diversity of Plasmodium falciparum vaccine candidate antigens reveals geographic distance from a Central sub-Saharan African origin.Vaccine. 2013 Feb 18;31(9):1334-9.
CSP	BAM85256.1	Vanuatu	Oceania	Tanabe K, Mita T, Palacpac NM, Arisue N, Tougan T, Kawai S, Jombart T, Kobayashi F, Horii T. Within-population genetic diversity of Plasmodium falciparum vaccine candidate antigens reveals geographic distance from a Central sub-Saharan African origin.Vaccine. 2013 Feb 18;31(9):1334-9.
CSP	BAM85257.1	Vanuatu	Oceania	Tanabe K, Mita T, Palacpac NM, Arisue N, Tougan T, Kawai S, Jombart T, Kobayashi F, Horii T. Within-population genetic diversity of Plasmodium falciparum vaccine candidate antigens reveals geographic distance from a Central sub-Saharan African origin.Vaccine. 2013 Feb 18;31(9):1334-9.
CSP	BAM85258.1	Vanuatu	Oceania	Tanabe K, Mita T, Palacpac NM, Arisue N, Tougan T, Kawai S, Jombart T, Kobayashi F, Horii T. Within-population genetic diversity of Plasmodium falciparum vaccine candidate antigens reveals geographic distance from a Central sub-Saharan African origin.Vaccine. 2013 Feb 18;31(9):1334-9.
CSP	BAM85259.1	Vanuatu	Oceania	Tanabe K, Mita T, Palacpac NM, Arisue N, Tougan T, Kawai S, Jombart T, Kobayashi F, Horii T. Within-population genetic diversity of Plasmodium falciparum vaccine candidate antigens reveals geographic distance from a Central sub-Saharan African origin.Vaccine. 2013 Feb 18;31(9):1334-9.
CSP	BAM85260.1	Vanuatu	Oceania	Tanabe K, Mita T, Palacpac NM, Arisue N, Tougan T, Kawai S, Jombart T, Kobayashi F, Horii T. Within-population genetic diversity of Plasmodium falciparum vaccine candidate antigens reveals geographic distance from a Central sub-Saharan African origin.Vaccine. 2013 Feb 18;31(9):1334-9.
CSP	BAM85261.1	Vanuatu	Oceania	Tanabe K, Mita T, Palacpac NM, Arisue N, Tougan T, Kawai S, Jombart T, Kobayashi F, Horii T. Within-population genetic diversity of Plasmodium falciparum vaccine candidate antigens reveals geographic distance from a Central sub-Saharan African origin.Vaccine. 2013 Feb 18;31(9):1334-9.
CSP	BAM85262.1	Vanuatu	Oceania	Tanabe K, Mita T, Palacpac NM, Arisue N, Tougan T, Kawai S, Jombart T, Kobayashi F, Horii T. Within-population genetic diversity of Plasmodium falciparum vaccine candidate antigens reveals geographic distance from a Central sub-Saharan African origin.Vaccine. 2013 Feb 18;31(9):1334-9.
CSP	BAM85263.1	Vanuatu	Oceania	Tanabe K, Mita T, Palacpac NM, Arisue N, Tougan T, Kawai S, Jombart T, Kobayashi F, Horii T. Within-population genetic diversity of Plasmodium falciparum vaccine candidate antigens reveals geographic distance from a Central sub-Saharan African origin.Vaccine. 2013 Feb 18;31(9):1334-9.
CSP	BAM85264.1	Vanuatu	Oceania	Tanabe K, Mita T, Palacpac NM, Arisue N, Tougan T, Kawai S, Jombart T, Kobayashi F, Horii T. Within-population genetic diversity of Plasmodium falciparum vaccine candidate antigens reveals geographic distance from a Central sub-Saharan African origin.Vaccine. 2013 Feb 18;31(9):1334-9.
CSP	BAM85265.1	Vanuatu	Oceania	Tanabe K, Mita T, Palacpac NM, Arisue N, Tougan T, Kawai S, Jombart T, Kobayashi F, Horii T. Within-population genetic diversity of Plasmodium falciparum vaccine candidate antigens reveals geographic distance from a Central sub-Saharan African origin.Vaccine. 2013 Feb 18;31(9):1334-9.
CSP	BAM85266.1	Vanuatu	Oceania	Tanabe K, Mita T, Palacpac NM, Arisue N, Tougan T, Kawai S, Jombart T, Kobayashi F, Horii T. Within-population genetic diversity of Plasmodium falciparum vaccine candidate antigens reveals geographic distance from a Central sub-Saharan African origin.Vaccine. 2013 Feb 18;31(9):1334-9.
CSP	BAM85267.1	Vanuatu	Oceania	Tanabe K, Mita T, Palacpac NM, Arisue N, Tougan T, Kawai S, Jombart T, Kobayashi F, Horii T. Within-population genetic diversity of Plasmodium falciparum vaccine candidate antigens reveals geographic distance from a Central sub-Saharan African origin.Vaccine. 2013 Feb 18;31(9):1334-9.
CSP	BAM85268.1	Vanuatu	Oceania	Tanabe K, Mita T, Palacpac NM, Arisue N, Tougan T, Kawai S, Jombart T, Kobayashi F, Horii T. Within-population genetic diversity of Plasmodium falciparum vaccine candidate antigens reveals geographic distance from a Central sub-Saharan African origin.Vaccine. 2013 Feb 18;31(9):1334-9.
CSP	BAM85269.1	Vanuatu	Oceania	Tanabe K, Mita T, Palacpac NM, Arisue N, Tougan T, Kawai S, Jombart T, Kobayashi F, Horii T. Within-population genetic diversity of Plasmodium falciparum vaccine candidate antigens reveals geographic distance from a Central sub-Saharan African origin.Vaccine. 2013 Feb 18;31(9):1334-9.
CSP	BAM85270.1	Vanuatu	Oceania	Tanabe K, Mita T, Palacpac NM, Arisue N, Tougan T, Kawai S, Jombart T, Kobayashi F, Horii T. Within-population genetic diversity of Plasmodium falciparum vaccine candidate antigens reveals geographic distance from a Central sub-Saharan African origin.Vaccine. 2013 Feb 18;31(9):1334-9.
CSP	BAM85271.1	Vanuatu	Oceania	Tanabe K, Mita T, Palacpac NM, Arisue N, Tougan T, Kawai S, Jombart T, Kobayashi F, Horii T. Within-population genetic diversity of Plasmodium falciparum vaccine candidate antigens reveals geographic distance from a Central sub-Saharan African origin.Vaccine. 2013 Feb 18;31(9):1334-9.
CSP	BAM85272.1	Vanuatu	Oceania	Tanabe K, Mita T, Palacpac NM, Arisue N, Tougan T, Kawai S, Jombart T, Kobayashi F, Horii T. Within-population genetic diversity of Plasmodium falciparum vaccine candidate antigens reveals geographic distance from a Central sub-Saharan African origin.Vaccine. 2013 Feb 18;31(9):1334-9.
CSP	BAM85273.1	Vanuatu	Oceania	Tanabe K, Mita T, Palacpac NM, Arisue N, Tougan T, Kawai S, Jombart T, Kobayashi F, Horii T. Within-population genetic diversity of Plasmodium falciparum vaccine candidate antigens reveals geographic distance from a Central sub-Saharan African origin.Vaccine. 2013 Feb 18;31(9):1334-9.
CSP	BAM85274.1	Vanuatu	Oceania	Tanabe K, Mita T, Palacpac NM, Arisue N, Tougan T, Kawai S, Jombart T, Kobayashi F, Horii T. Within-population genetic diversity of Plasmodium falciparum vaccine candidate antigens reveals geographic distance from a Central sub-Saharan African origin.Vaccine. 2013 Feb 18;31(9):1334-9.
CSP	BAM85275.1	Vanuatu	Oceania	Tanabe K, Mita T, Palacpac NM, Arisue N, Tougan T, Kawai S, Jombart T, Kobayashi F, Horii T. Within-population genetic diversity of Plasmodium falciparum vaccine candidate antigens reveals geographic distance from a Central sub-Saharan African origin.Vaccine. 2013 Feb 18;31(9):1334-9.
CSP	BAM85276.1	Vanuatu	Oceania	Tanabe K, Mita T, Palacpac NM, Arisue N, Tougan T, Kawai S, Jombart T, Kobayashi F, Horii T. Within-population genetic diversity of Plasmodium falciparum vaccine candidate antigens reveals geographic distance from a Central sub-Saharan African origin.Vaccine. 2013 Feb 18;31(9):1334-9.
CSP	BAM85277.1	Vanuatu	Oceania	Tanabe K, Mita T, Palacpac NM, Arisue N, Tougan T, Kawai S, Jombart T, Kobayashi F, Horii T. Within-population genetic diversity of Plasmodium falciparum vaccine candidate antigens reveals geographic distance from a Central sub-Saharan African origin.Vaccine. 2013 Feb 18;31(9):1334-9.
CSP	BAM85278.1	Vanuatu	Oceania	Tanabe K, Mita T, Palacpac NM, Arisue N, Tougan T, Kawai S, Jombart T, Kobayashi F, Horii T. Within-population genetic diversity of Plasmodium falciparum vaccine candidate antigens reveals geographic distance from a Central sub-Saharan African origin.Vaccine. 2013 Feb 18;31(9):1334-9.
CSP	BAM85279.1	Vanuatu	Oceania	Tanabe K, Mita T, Palacpac NM, Arisue N, Tougan T, Kawai S, Jombart T, Kobayashi F, Horii T. Within-population genetic diversity of Plasmodium falciparum vaccine candidate antigens reveals geographic distance from a Central sub-Saharan African origin.Vaccine. 2013 Feb 18;31(9):1334-9.
CSP	BAM85280.1	Vanuatu	Oceania	Tanabe K, Mita T, Palacpac NM, Arisue N, Tougan T, Kawai S, Jombart T, Kobayashi F, Horii T. Within-population genetic diversity of Plasmodium falciparum vaccine candidate antigens reveals geographic distance from a Central sub-Saharan African origin.Vaccine. 2013 Feb 18;31(9):1334-9.
CSP	BAM85281.1	Vanuatu	Oceania	Tanabe K, Mita T, Palacpac NM, Arisue N, Tougan T, Kawai S, Jombart T, Kobayashi F, Horii T. Within-population genetic diversity of Plasmodium falciparum vaccine candidate antigens reveals geographic distance from a Central sub-Saharan African origin.Vaccine. 2013 Feb 18;31(9):1334-9.
CSP	BAM85282.1	Vanuatu	Oceania	Tanabe K, Mita T, Palacpac NM, Arisue N, Tougan T, Kawai S, Jombart T, Kobayashi F, Horii T. Within-population genetic diversity of Plasmodium falciparum vaccine candidate antigens reveals geographic distance from a Central sub-Saharan African origin.Vaccine. 2013 Feb 18;31(9):1334-9.
CSP	BAM85283.1	Vanuatu	Oceania	Tanabe K, Mita T, Palacpac NM, Arisue N, Tougan T, Kawai S, Jombart T, Kobayashi F, Horii T. Within-population genetic diversity of Plasmodium falciparum vaccine candidate antigens reveals geographic distance from a Central sub-Saharan African origin.Vaccine. 2013 Feb 18;31(9):1334-9.
CSP	BAM85284.1	Vanuatu	Oceania	Tanabe K, Mita T, Palacpac NM, Arisue N, Tougan T, Kawai S, Jombart T, Kobayashi F, Horii T. Within-population genetic diversity of Plasmodium falciparum vaccine candidate antigens reveals geographic distance from a Central sub-Saharan African origin.Vaccine. 2013 Feb 18;31(9):1334-9.
CSP	BAM85285.1	Vanuatu	Oceania	Tanabe K, Mita T, Palacpac NM, Arisue N, Tougan T, Kawai S, Jombart T, Kobayashi F, Horii T. Within-population genetic diversity of Plasmodium falciparum vaccine candidate antigens reveals geographic distance from a Central sub-Saharan African origin.Vaccine. 2013 Feb 18;31(9):1334-9.
CSP	BAM85286.1	Vanuatu	Oceania	Tanabe K, Mita T, Palacpac NM, Arisue N, Tougan T, Kawai S, Jombart T, Kobayashi F, Horii T. Within-population genetic diversity of Plasmodium falciparum vaccine candidate antigens reveals geographic distance from a Central sub-Saharan African origin.Vaccine. 2013 Feb 18;31(9):1334-9.
CSP	BAM85287.1	Vanuatu	Oceania	Tanabe K, Mita T, Palacpac NM, Arisue N, Tougan T, Kawai S, Jombart T, Kobayashi F, Horii T. Within-population genetic diversity of Plasmodium falciparum vaccine candidate antigens reveals geographic distance from a Central sub-Saharan African origin.Vaccine. 2013 Feb 18;31(9):1334-9.
CSP	BAM85288.1	Vanuatu	Oceania	Tanabe K, Mita T, Palacpac NM, Arisue N, Tougan T, Kawai S, Jombart T, Kobayashi F, Horii T. Within-population genetic diversity of Plasmodium falciparum vaccine candidate antigens reveals geographic distance from a Central sub-Saharan African origin.Vaccine. 2013 Feb 18;31(9):1334-9.
CSP	BAM85289.1	Vanuatu	Oceania	Tanabe K, Mita T, Palacpac NM, Arisue N, Tougan T, Kawai S, Jombart T, Kobayashi F, Horii T. Within-population genetic diversity of Plasmodium falciparum vaccine candidate antigens reveals geographic distance from a Central sub-Saharan African origin.Vaccine. 2013 Feb 18;31(9):1334-9.
CSP	BAM85290.1	Vanuatu	Oceania	Tanabe K, Mita T, Palacpac NM, Arisue N, Tougan T, Kawai S, Jombart T, Kobayashi F, Horii T. Within-population genetic diversity of Plasmodium falciparum vaccine candidate antigens reveals geographic distance from a Central sub-Saharan African origin.Vaccine. 2013 Feb 18;31(9):1334-9.
CSP	BAM85291.1	Vanuatu	Oceania	Tanabe K, Mita T, Palacpac NM, Arisue N, Tougan T, Kawai S, Jombart T, Kobayashi F, Horii T. Within-population genetic diversity of Plasmodium falciparum vaccine candidate antigens reveals geographic distance from a Central sub-Saharan African origin.Vaccine. 2013 Feb 18;31(9):1334-9.
CSP	BAM85292.1	Vanuatu	Oceania	Tanabe K, Mita T, Palacpac NM, Arisue N, Tougan T, Kawai S, Jombart T, Kobayashi F, Horii T. Within-population genetic diversity of Plasmodium falciparum vaccine candidate antigens reveals geographic distance from a Central sub-Saharan African origin.Vaccine. 2013 Feb 18;31(9):1334-9.
CSP	BAM85293.1	Vanuatu	Oceania	Tanabe K, Mita T, Palacpac NM, Arisue N, Tougan T, Kawai S, Jombart T, Kobayashi F, Horii T. Within-population genetic diversity of Plasmodium falciparum vaccine candidate antigens reveals geographic distance from a Central sub-Saharan African origin.Vaccine. 2013 Feb 18;31(9):1334-9.
CSP	BAM85294.1	Vanuatu	Oceania	Tanabe K, Mita T, Palacpac NM, Arisue N, Tougan T, Kawai S, Jombart T, Kobayashi F, Horii T. Within-population genetic diversity of Plasmodium falciparum vaccine candidate antigens reveals geographic distance from a Central sub-Saharan African origin.Vaccine. 2013 Feb 18;31(9):1334-9.
CSP	BAM85295.1	Vanuatu	Oceania	Tanabe K, Mita T, Palacpac NM, Arisue N, Tougan T, Kawai S, Jombart T, Kobayashi F, Horii T. Within-population genetic diversity of Plasmodium falciparum vaccine candidate antigens reveals geographic distance from a Central sub-Saharan African origin.Vaccine. 2013 Feb 18;31(9):1334-9.
CSP	BAM85296.1	Vanuatu	Oceania	Tanabe K, Mita T, Palacpac NM, Arisue N, Tougan T, Kawai S, Jombart T, Kobayashi F, Horii T. Within-population genetic diversity of Plasmodium falciparum vaccine candidate antigens reveals geographic distance from a Central sub-Saharan African origin.Vaccine. 2013 Feb 18;31(9):1334-9.
CSP	BAM85297.1	Vanuatu	Oceania	Tanabe K, Mita T, Palacpac NM, Arisue N, Tougan T, Kawai S, Jombart T, Kobayashi F, Horii T. Within-population genetic diversity of Plasmodium falciparum vaccine candidate antigens reveals geographic distance from a Central sub-Saharan African origin.Vaccine. 2013 Feb 18;31(9):1334-9.
CSP	BAM85298.1	Vanuatu	Oceania	Tanabe K, Mita T, Palacpac NM, Arisue N, Tougan T, Kawai S, Jombart T, Kobayashi F, Horii T. Within-population genetic diversity of Plasmodium falciparum vaccine candidate antigens reveals geographic distance from a Central sub-Saharan African origin.Vaccine. 2013 Feb 18;31(9):1334-9.
CSP	BAM85299.1	Vanuatu	Oceania	Tanabe K, Mita T, Palacpac NM, Arisue N, Tougan T, Kawai S, Jombart T, Kobayashi F, Horii T. Within-population genetic diversity of Plasmodium falciparum vaccine candidate antigens reveals geographic distance from a Central sub-Saharan African origin.Vaccine. 2013 Feb 18;31(9):1334-9.
CSP	BAM85300.1	Vanuatu	Oceania	Tanabe K, Mita T, Palacpac NM, Arisue N, Tougan T, Kawai S, Jombart T, Kobayashi F, Horii T. Within-population genetic diversity of Plasmodium falciparum vaccine candidate antigens reveals geographic distance from a Central sub-Saharan African origin.Vaccine. 2013 Feb 18;31(9):1334-9.
CSP	BAM85301.1	Vanuatu	Oceania	Tanabe K, Mita T, Palacpac NM, Arisue N, Tougan T, Kawai S, Jombart T, Kobayashi F, Horii T. Within-population genetic diversity of Plasmodium falciparum vaccine candidate antigens reveals geographic distance from a Central sub-Saharan African origin.Vaccine. 2013 Feb 18;31(9):1334-9.
CSP	BAM85302.1	Vanuatu	Oceania	Tanabe K, Mita T, Palacpac NM, Arisue N, Tougan T, Kawai S, Jombart T, Kobayashi F, Horii T. Within-population genetic diversity of Plasmodium falciparum vaccine candidate antigens reveals geographic distance from a Central sub-Saharan African origin.Vaccine. 2013 Feb 18;31(9):1334-9.
CSP	BAM85303.1	Vanuatu	Oceania	Tanabe K, Mita T, Palacpac NM, Arisue N, Tougan T, Kawai S, Jombart T, Kobayashi F, Horii T. Within-population genetic diversity of Plasmodium falciparum vaccine candidate antigens reveals geographic distance from a Central sub-Saharan African origin.Vaccine. 2013 Feb 18;31(9):1334-9.
CSP	BAM85304.1	Vanuatu	Oceania	Tanabe K, Mita T, Palacpac NM, Arisue N, Tougan T, Kawai S, Jombart T, Kobayashi F, Horii T. Within-population genetic diversity of Plasmodium falciparum vaccine candidate antigens reveals geographic distance from a Central sub-Saharan African origin.Vaccine. 2013 Feb 18;31(9):1334-9.
CSP	BAM85305.1	Vanuatu	Oceania	Tanabe K, Mita T, Palacpac NM, Arisue N, Tougan T, Kawai S, Jombart T, Kobayashi F, Horii T. Within-population genetic diversity of Plasmodium falciparum vaccine candidate antigens reveals geographic distance from a Central sub-Saharan African origin.Vaccine. 2013 Feb 18;31(9):1334-9.
CSP	BAM85306.1	Vanuatu	Oceania	Tanabe K, Mita T, Palacpac NM, Arisue N, Tougan T, Kawai S, Jombart T, Kobayashi F, Horii T. Within-population genetic diversity of Plasmodium falciparum vaccine candidate antigens reveals geographic distance from a Central sub-Saharan African origin.Vaccine. 2013 Feb 18;31(9):1334-9.
CSP	BAM85307.1	Vanuatu	Oceania	Tanabe K, Mita T, Palacpac NM, Arisue N, Tougan T, Kawai S, Jombart T, Kobayashi F, Horii T. Within-population genetic diversity of Plasmodium falciparum vaccine candidate antigens reveals geographic distance from a Central sub-Saharan African origin.Vaccine. 2013 Feb 18;31(9):1334-9.
CSP	BAM85308.1	Vanuatu	Oceania	Tanabe K, Mita T, Palacpac NM, Arisue N, Tougan T, Kawai S, Jombart T, Kobayashi F, Horii T. Within-population genetic diversity of Plasmodium falciparum vaccine candidate antigens reveals geographic distance from a Central sub-Saharan African origin.Vaccine. 2013 Feb 18;31(9):1334-9.
CSP	BAM85309.1	Vanuatu	Oceania	Tanabe K, Mita T, Palacpac NM, Arisue N, Tougan T, Kawai S, Jombart T, Kobayashi F, Horii T. Within-population genetic diversity of Plasmodium falciparum vaccine candidate antigens reveals geographic distance from a Central sub-Saharan African origin.Vaccine. 2013 Feb 18;31(9):1334-9.
CSP	BAM85310.1	Vanuatu	Oceania	Tanabe K, Mita T, Palacpac NM, Arisue N, Tougan T, Kawai S, Jombart T, Kobayashi F, Horii T. Within-population genetic diversity of Plasmodium falciparum vaccine candidate antigens reveals geographic distance from a Central sub-Saharan African origin.Vaccine. 2013 Feb 18;31(9):1334-9.
CSP	BAM85311.1	Vanuatu	Oceania	Tanabe K, Mita T, Palacpac NM, Arisue N, Tougan T, Kawai S, Jombart T, Kobayashi F, Horii T. Within-population genetic diversity of Plasmodium falciparum vaccine candidate antigens reveals geographic distance from a Central sub-Saharan African origin.Vaccine. 2013 Feb 18;31(9):1334-9.
CSP	BAM85312.1	Vanuatu	Oceania	Tanabe K, Mita T, Palacpac NM, Arisue N, Tougan T, Kawai S, Jombart T, Kobayashi F, Horii T. Within-population genetic diversity of Plasmodium falciparum vaccine candidate antigens reveals geographic distance from a Central sub-Saharan African origin.Vaccine. 2013 Feb 18;31(9):1334-9.
CSP	BAM85313.1	Vanuatu	Oceania	Tanabe K, Mita T, Palacpac NM, Arisue N, Tougan T, Kawai S, Jombart T, Kobayashi F, Horii T. Within-population genetic diversity of Plasmodium falciparum vaccine candidate antigens reveals geographic distance from a Central sub-Saharan African origin.Vaccine. 2013 Feb 18;31(9):1334-9.
CSP	BAM85314.1	Vanuatu	Oceania	Tanabe K, Mita T, Palacpac NM, Arisue N, Tougan T, Kawai S, Jombart T, Kobayashi F, Horii T. Within-population genetic diversity of Plasmodium falciparum vaccine candidate antigens reveals geographic distance from a Central sub-Saharan African origin.Vaccine. 2013 Feb 18;31(9):1334-9.
CSP	BAM85315.1	Vanuatu	Oceania	Tanabe K, Mita T, Palacpac NM, Arisue N, Tougan T, Kawai S, Jombart T, Kobayashi F, Horii T. Within-population genetic diversity of Plasmodium falciparum vaccine candidate antigens reveals geographic distance from a Central sub-Saharan African origin.Vaccine. 2013 Feb 18;31(9):1334-9.
CSP	BAM85316.1	Vanuatu	Oceania	Tanabe K, Mita T, Palacpac NM, Arisue N, Tougan T, Kawai S, Jombart T, Kobayashi F, Horii T. Within-population genetic diversity of Plasmodium falciparum vaccine candidate antigens reveals geographic distance from a Central sub-Saharan African origin.Vaccine. 2013 Feb 18;31(9):1334-9.
CSP	BAM85317.1	Vanuatu	Oceania	Tanabe K, Mita T, Palacpac NM, Arisue N, Tougan T, Kawai S, Jombart T, Kobayashi F, Horii T. Within-population genetic diversity of Plasmodium falciparum vaccine candidate antigens reveals geographic distance from a Central sub-Saharan African origin.Vaccine. 2013 Feb 18;31(9):1334-9.
CSP	BAM85318.1	Vanuatu	Oceania	Tanabe K, Mita T, Palacpac NM, Arisue N, Tougan T, Kawai S, Jombart T, Kobayashi F, Horii T. Within-population genetic diversity of Plasmodium falciparum vaccine candidate antigens reveals geographic distance from a Central sub-Saharan African origin.Vaccine. 2013 Feb 18;31(9):1334-9.
CSP	BAM85319.1	Vanuatu	Oceania	Tanabe K, Mita T, Palacpac NM, Arisue N, Tougan T, Kawai S, Jombart T, Kobayashi F, Horii T. Within-population genetic diversity of Plasmodium falciparum vaccine candidate antigens reveals geographic distance from a Central sub-Saharan African origin.Vaccine. 2013 Feb 18;31(9):1334-9.
CSP	BAM85320.1	Vanuatu	Oceania	Tanabe K, Mita T, Palacpac NM, Arisue N, Tougan T, Kawai S, Jombart T, Kobayashi F, Horii T. Within-population genetic diversity of Plasmodium falciparum vaccine candidate antigens reveals geographic distance from a Central sub-Saharan African origin.Vaccine. 2013 Feb 18;31(9):1334-9.
CSP	BAM85321.1	Vanuatu	Oceania	Tanabe K, Mita T, Palacpac NM, Arisue N, Tougan T, Kawai S, Jombart T, Kobayashi F, Horii T. Within-population genetic diversity of Plasmodium falciparum vaccine candidate antigens reveals geographic distance from a Central sub-Saharan African origin.Vaccine. 2013 Feb 18;31(9):1334-9.
CSP	BAM85322.1	Vanuatu	Oceania	Tanabe K, Mita T, Palacpac NM, Arisue N, Tougan T, Kawai S, Jombart T, Kobayashi F, Horii T. Within-population genetic diversity of Plasmodium falciparum vaccine candidate antigens reveals geographic distance from a Central sub-Saharan African origin.Vaccine. 2013 Feb 18;31(9):1334-9.
CSP	BAM85323.1	Vanuatu	Oceania	Tanabe K, Mita T, Palacpac NM, Arisue N, Tougan T, Kawai S, Jombart T, Kobayashi F, Horii T. Within-population genetic diversity of Plasmodium falciparum vaccine candidate antigens reveals geographic distance from a Central sub-Saharan African origin.Vaccine. 2013 Feb 18;31(9):1334-9.
CSP	BAM85324.1	Vanuatu	Oceania	Tanabe K, Mita T, Palacpac NM, Arisue N, Tougan T, Kawai S, Jombart T, Kobayashi F, Horii T. Within-population genetic diversity of Plasmodium falciparum vaccine candidate antigens reveals geographic distance from a Central sub-Saharan African origin.Vaccine. 2013 Feb 18;31(9):1334-9.
CSP	BAM85325.1	Vanuatu	Oceania	Tanabe K, Mita T, Palacpac NM, Arisue N, Tougan T, Kawai S, Jombart T, Kobayashi F, Horii T. Within-population genetic diversity of Plasmodium falciparum vaccine candidate antigens reveals geographic distance from a Central sub-Saharan African origin.Vaccine. 2013 Feb 18;31(9):1334-9.
CSP	BAM85326.1	Vanuatu	Oceania	Tanabe K, Mita T, Palacpac NM, Arisue N, Tougan T, Kawai S, Jombart T, Kobayashi F, Horii T. Within-population genetic diversity of Plasmodium falciparum vaccine candidate antigens reveals geographic distance from a Central sub-Saharan African origin.Vaccine. 2013 Feb 18;31(9):1334-9.
CSP	BAM85327.1	Vanuatu	Oceania	Tanabe K, Mita T, Palacpac NM, Arisue N, Tougan T, Kawai S, Jombart T, Kobayashi F, Horii T. Within-population genetic diversity of Plasmodium falciparum vaccine candidate antigens reveals geographic distance from a Central sub-Saharan African origin.Vaccine. 2013 Feb 18;31(9):1334-9.
CSP	BAM85328.1	Vanuatu	Oceania	Tanabe K, Mita T, Palacpac NM, Arisue N, Tougan T, Kawai S, Jombart T, Kobayashi F, Horii T. Within-population genetic diversity of Plasmodium falciparum vaccine candidate antigens reveals geographic distance from a Central sub-Saharan African origin.Vaccine. 2013 Feb 18;31(9):1334-9.
CSP	BAM85329.1	Vanuatu	Oceania	Tanabe K, Mita T, Palacpac NM, Arisue N, Tougan T, Kawai S, Jombart T, Kobayashi F, Horii T. Within-population genetic diversity of Plasmodium falciparum vaccine candidate antigens reveals geographic distance from a Central sub-Saharan African origin.Vaccine. 2013 Feb 18;31(9):1334-9.
CSP	BAM85330.1	Vanuatu	Oceania	Tanabe K, Mita T, Palacpac NM, Arisue N, Tougan T, Kawai S, Jombart T, Kobayashi F, Horii T. Within-population genetic diversity of Plasmodium falciparum vaccine candidate antigens reveals geographic distance from a Central sub-Saharan African origin.Vaccine. 2013 Feb 18;31(9):1334-9.
CSP	BAM85331.1	Vanuatu	Oceania	Tanabe K, Mita T, Palacpac NM, Arisue N, Tougan T, Kawai S, Jombart T, Kobayashi F, Horii T. Within-population genetic diversity of Plasmodium falciparum vaccine candidate antigens reveals geographic distance from a Central sub-Saharan African origin.Vaccine. 2013 Feb 18;31(9):1334-9.
CSP	BAM85332.1	Vanuatu	Oceania	Tanabe K, Mita T, Palacpac NM, Arisue N, Tougan T, Kawai S, Jombart T, Kobayashi F, Horii T. Within-population genetic diversity of Plasmodium falciparum vaccine candidate antigens reveals geographic distance from a Central sub-Saharan African origin.Vaccine. 2013 Feb 18;31(9):1334-9.
CSP	BAM85333.1	Vanuatu	Oceania	Tanabe K, Mita T, Palacpac NM, Arisue N, Tougan T, Kawai S, Jombart T, Kobayashi F, Horii T. Within-population genetic diversity of Plasmodium falciparum vaccine candidate antigens reveals geographic distance from a Central sub-Saharan African origin.Vaccine. 2013 Feb 18;31(9):1334-9.
CSP	BAM85334.1	Vanuatu	Oceania	Tanabe K, Mita T, Palacpac NM, Arisue N, Tougan T, Kawai S, Jombart T, Kobayashi F, Horii T. Within-population genetic diversity of Plasmodium falciparum vaccine candidate antigens reveals geographic distance from a Central sub-Saharan African origin.Vaccine. 2013 Feb 18;31(9):1334-9.
CSP	BAM85335.1	Vanuatu	Oceania	Tanabe K, Mita T, Palacpac NM, Arisue N, Tougan T, Kawai S, Jombart T, Kobayashi F, Horii T. Within-population genetic diversity of Plasmodium falciparum vaccine candidate antigens reveals geographic distance from a Central sub-Saharan African origin.Vaccine. 2013 Feb 18;31(9):1334-9.
CSP	BAM85336.1	Vanuatu	Oceania	Tanabe K, Mita T, Palacpac NM, Arisue N, Tougan T, Kawai S, Jombart T, Kobayashi F, Horii T. Within-population genetic diversity of Plasmodium falciparum vaccine candidate antigens reveals geographic distance from a Central sub-Saharan African origin.Vaccine. 2013 Feb 18;31(9):1334-9.
CSP	BAM85337.1	Vanuatu	Oceania	Tanabe K, Mita T, Palacpac NM, Arisue N, Tougan T, Kawai S, Jombart T, Kobayashi F, Horii T. Within-population genetic diversity of Plasmodium falciparum vaccine candidate antigens reveals geographic distance from a Central sub-Saharan African origin.Vaccine. 2013 Feb 18;31(9):1334-9.
CSP	BAM85338.1	Vanuatu	Oceania	Tanabe K, Mita T, Palacpac NM, Arisue N, Tougan T, Kawai S, Jombart T, Kobayashi F, Horii T. Within-population genetic diversity of Plasmodium falciparum vaccine candidate antigens reveals geographic distance from a Central sub-Saharan African origin.Vaccine. 2013 Feb 18;31(9):1334-9.
CSP	BAM85339.1	Vanuatu	Oceania	Tanabe K, Mita T, Palacpac NM, Arisue N, Tougan T, Kawai S, Jombart T, Kobayashi F, Horii T. Within-population genetic diversity of Plasmodium falciparum vaccine candidate antigens reveals geographic distance from a Central sub-Saharan African origin.Vaccine. 2013 Feb 18;31(9):1334-9.
CSP	BAM85340.1	Vanuatu	Oceania	Tanabe K, Mita T, Palacpac NM, Arisue N, Tougan T, Kawai S, Jombart T, Kobayashi F, Horii T. Within-population genetic diversity of Plasmodium falciparum vaccine candidate antigens reveals geographic distance from a Central sub-Saharan African origin.Vaccine. 2013 Feb 18;31(9):1334-9.
CSP	BAM85341.1	Vanuatu	Oceania	Tanabe K, Mita T, Palacpac NM, Arisue N, Tougan T, Kawai S, Jombart T, Kobayashi F, Horii T. Within-population genetic diversity of Plasmodium falciparum vaccine candidate antigens reveals geographic distance from a Central sub-Saharan African origin.Vaccine. 2013 Feb 18;31(9):1334-9.
CSP	BAM85342.1	Vanuatu	Oceania	Tanabe K, Mita T, Palacpac NM, Arisue N, Tougan T, Kawai S, Jombart T, Kobayashi F, Horii T. Within-population genetic diversity of Plasmodium falciparum vaccine candidate antigens reveals geographic distance from a Central sub-Saharan African origin.Vaccine. 2013 Feb 18;31(9):1334-9.
CSP	BAM85343.1	Vanuatu	Oceania	Tanabe K, Mita T, Palacpac NM, Arisue N, Tougan T, Kawai S, Jombart T, Kobayashi F, Horii T. Within-population genetic diversity of Plasmodium falciparum vaccine candidate antigens reveals geographic distance from a Central sub-Saharan African origin.Vaccine. 2013 Feb 18;31(9):1334-9.
CSP	BAM85344.1	Vanuatu	Oceania	Tanabe K, Mita T, Palacpac NM, Arisue N, Tougan T, Kawai S, Jombart T, Kobayashi F, Horii T. Within-population genetic diversity of Plasmodium falciparum vaccine candidate antigens reveals geographic distance from a Central sub-Saharan African origin.Vaccine. 2013 Feb 18;31(9):1334-9.
CSP	BAM85345.1	Vanuatu	Oceania	Tanabe K, Mita T, Palacpac NM, Arisue N, Tougan T, Kawai S, Jombart T, Kobayashi F, Horii T. Within-population genetic diversity of Plasmodium falciparum vaccine candidate antigens reveals geographic distance from a Central sub-Saharan African origin.Vaccine. 2013 Feb 18;31(9):1334-9.
CSP	BAM85346.1	Vanuatu	Oceania	Tanabe K, Mita T, Palacpac NM, Arisue N, Tougan T, Kawai S, Jombart T, Kobayashi F, Horii T. Within-population genetic diversity of Plasmodium falciparum vaccine candidate antigens reveals geographic distance from a Central sub-Saharan African origin.Vaccine. 2013 Feb 18;31(9):1334-9.
CSP	BAM85347.1	Vanuatu	Oceania	Tanabe K, Mita T, Palacpac NM, Arisue N, Tougan T, Kawai S, Jombart T, Kobayashi F, Horii T. Within-population genetic diversity of Plasmodium falciparum vaccine candidate antigens reveals geographic distance from a Central sub-Saharan African origin.Vaccine. 2013 Feb 18;31(9):1334-9.
CSP	BAM85348.1	Vanuatu	Oceania	Tanabe K, Mita T, Palacpac NM, Arisue N, Tougan T, Kawai S, Jombart T, Kobayashi F, Horii T. Within-population genetic diversity of Plasmodium falciparum vaccine candidate antigens reveals geographic distance from a Central sub-Saharan African origin.Vaccine. 2013 Feb 18;31(9):1334-9.
CSP	BAM85349.1	Vanuatu	Oceania	Tanabe K, Mita T, Palacpac NM, Arisue N, Tougan T, Kawai S, Jombart T, Kobayashi F, Horii T. Within-population genetic diversity of Plasmodium falciparum vaccine candidate antigens reveals geographic distance from a Central sub-Saharan African origin.Vaccine. 2013 Feb 18;31(9):1334-9.
CSP	BAM85350.1	Vanuatu	Oceania	Tanabe K, Mita T, Palacpac NM, Arisue N, Tougan T, Kawai S, Jombart T, Kobayashi F, Horii T. Within-population genetic diversity of Plasmodium falciparum vaccine candidate antigens reveals geographic distance from a Central sub-Saharan African origin.Vaccine. 2013 Feb 18;31(9):1334-9.
CSP	BAM85351.1	Vanuatu	Oceania	Tanabe K, Mita T, Palacpac NM, Arisue N, Tougan T, Kawai S, Jombart T, Kobayashi F, Horii T. Within-population genetic diversity of Plasmodium falciparum vaccine candidate antigens reveals geographic distance from a Central sub-Saharan African origin.Vaccine. 2013 Feb 18;31(9):1334-9.
CSP	BAM85352.1	Vanuatu	Oceania	Tanabe K, Mita T, Palacpac NM, Arisue N, Tougan T, Kawai S, Jombart T, Kobayashi F, Horii T. Within-population genetic diversity of Plasmodium falciparum vaccine candidate antigens reveals geographic distance from a Central sub-Saharan African origin.Vaccine. 2013 Feb 18;31(9):1334-9.
CSP	BAM85353.1	Vanuatu	Oceania	Tanabe K, Mita T, Palacpac NM, Arisue N, Tougan T, Kawai S, Jombart T, Kobayashi F, Horii T. Within-population genetic diversity of Plasmodium falciparum vaccine candidate antigens reveals geographic distance from a Central sub-Saharan African origin.Vaccine. 2013 Feb 18;31(9):1334-9.
CSP	BAM85354.1	Vanuatu	Oceania	Tanabe K, Mita T, Palacpac NM, Arisue N, Tougan T, Kawai S, Jombart T, Kobayashi F, Horii T. Within-population genetic diversity of Plasmodium falciparum vaccine candidate antigens reveals geographic distance from a Central sub-Saharan African origin.Vaccine. 2013 Feb 18;31(9):1334-9.
CSP	BAM85355.1	Vanuatu	Oceania	Tanabe K, Mita T, Palacpac NM, Arisue N, Tougan T, Kawai S, Jombart T, Kobayashi F, Horii T. Within-population genetic diversity of Plasmodium falciparum vaccine candidate antigens reveals geographic distance from a Central sub-Saharan African origin.Vaccine. 2013 Feb 18;31(9):1334-9.
CSP	BAM85356.1	Vanuatu	Oceania	Tanabe K, Mita T, Palacpac NM, Arisue N, Tougan T, Kawai S, Jombart T, Kobayashi F, Horii T. Within-population genetic diversity of Plasmodium falciparum vaccine candidate antigens reveals geographic distance from a Central sub-Saharan African origin.Vaccine. 2013 Feb 18;31(9):1334-9.
CSP	BAM85357.1	Vanuatu	Oceania	Tanabe K, Mita T, Palacpac NM, Arisue N, Tougan T, Kawai S, Jombart T, Kobayashi F, Horii T. Within-population genetic diversity of Plasmodium falciparum vaccine candidate antigens reveals geographic distance from a Central sub-Saharan African origin.Vaccine. 2013 Feb 18;31(9):1334-9.
MSP1_7G8	EUR72559.1			Neafsey,D., Cheeseman,I., Volkman,S., Adams,J., Walker,B.,Young,S.K., Zeng,Q., Gargeya,S., Fitzgerald,M., Haas,B.,Abouelleil,A., Alvarado,L., Arachchi,H.M., Berlin,A.M.,Chapman,S.B., Dewar,J., Goldberg,J., Griggs,A., Gujja,S.,Hansen,M., Howarth,C., Imamovic,A., Larimer,J., McCowan,C.,Murphy,C., Neiman,D., Pearson,M., Priest,M., Roberts,A., Saif,S.,Shea,T., Sisk,P., Sykes,S., Wortman,J., Nusbaum,C…
MSP1_RO-33	P19598.2			Certa U, Rotmann D, Matile H, Reber-Liske R.A naturally occurring gene encoding the major surface antigen precursor p190 of Plasmodium falciparum lacks tripeptide repeats.EMBO J. 1987 Dec 20;6(13):4137-42.
MSP1_3D7	CAD51981.1			Hall N, Pain A, Berriman M, Churcher C, Harris B, Harris D, Mungall K, Bowman S, Atkin R, Baker S, Barron A, Brooks K, Buckee CO, Burrows C, Cherevach I, Chillingworth C, Chillingworth T, Christodoulou Z, Clark L, Clark R, Corton C, Cronin A, Davies R, Davis P, Dear P, Dearden F, Doggett J, Feltwell T, Goble A, Goodhead I, Gwilliam R, Hamlin N, Hance Z, Harper D, Hauser H, Hornsby T, Holroyd S, H…
MSP1_NF54	EWC88582.1			Neafsey,D., Cheeseman,I., Volkman,S., Adams,J., Walker,B.,Young,S.K., Zeng,Q., Gargeya,S., Fitzgerald,M., Haas,B.,Abouelleil,A., Alvarado,L., Arachchi,H.M., Berlin,A.M.,Chapman,S.B., Dewar,J., Goldberg,J., Griggs,A., Gujja,S.,Hansen,M., Howarth,C., Imamovic,A., Larimer,J., McCowan,C.,Murphy,C., Neiman,D., Pearson,M., Priest,M., Roberts,A., Saif,S.,Shea,T., Sisk,P., Sykes,S., Wortman,J., Nusbaum,C…
MSP1_HB3	KOB61453.1			Birren,B., Lander,E., Galagan,J., Nusbaum,C., Devon,K., Henn,M.,Jaffe,D., Butler,J., Alvarez,P., Gnerre,S., Grabherr,M., Kleber,M.,Mauceli,E., Brockman,W., MacCallum,I.A., Rounsley,S., Young,S.,LaButti,K., Pushparaj,V., DeCaprio,D., Crawford,M., Koehrsen,M.,Engels,R., Montgomery,P., Pearson,M., Howarth,C., Larson,L.,Luoma,S., White,J., Kodira,C., Zeng,Q., O'Leary,S., Yandava,C.,Alvarado,L., Wirth…
MSP1_Dd2	KOB85030.1			Birren,B., Lander,E., Galagan,J., Nusbaum,C., Devon,K., Henn,M.,Jaffe,D., Butler,J., Alvarez,P., Gnerre,S., Grabherr,M., Kleber,M.,Mauceli,E., Brockman,W., MacCallum,I.A., Rounsley,S., Young,S.,LaButti,K., Pushparaj,V., DeCaprio,D., Crawford,M., Koehrsen,M.,Engels,R., Montgomery,P., Pearson,M., Howarth,C., Larson,L.,Luoma,S., White,J., Kodira,C., Zeng,Q., O'Leary,S., Yandava,C.,Alvarado,L., Wirth…
MSP1_K1	P04932.2			Mackay M, Goman M, Bone N, Hyde JE, Scaife J, Certa U, Stunnenberg H, Bujard H.Polymorphism of the precursor for the major surface antigens of Plasmodium falciparum merozoites: studies at the genetic level.EMBO J. 1985 Dec 30;4(13B):3823-9.
MSP1_MAD20	P08569.3			Tanabe K, Mackay M, Goman M, Scaife JG.Allelic dimorphism in a surface antigen gene of the malaria parasite Plasmodium falciparum.J Mol Biol. 1987 May 20;195(2):273-87.
MSP1_FC27	P13819.1			Peterson MG, Coppel RL, McIntyre P, Langford CJ, Woodrow G, Brown GV, Anders RF, Kemp DJ.Variation in the precursor to the major merozoite surface antigens of Plasmodium falciparum.Mol Biochem Parasitol. 1988 Jan 15;27(2-3):291-301.
MSP1	JKQ3033	present study		present study
MSP1	JKQ1906	present study		present study
MSP1	JKQ957	present study		present study
MSP1	JKQ1762	present study		present study
MSP1	JKQ1698	present study		present study
MSP1	JKQ1503	present study		present study
MSP1	JKQ625	present study		present study
MSP1	JKQ4743	present study		present study
MSP1	JKQ1905	present study		present study
MSP1	JKQ1920	present study		present study
MSP1	JKQ1018	present study		present study
MSP1	JKQ2391	present study		present study
MSP1	JKQ1134	present study		present study
MSP1	JKQ1695	present study		present study
MSP1	JKQ872	present study		present study
MSP1	JKQ2085	present study		present study
MSP1	JKQ700	present study		present study
MSP1	JKQ4543	present study		present study
MSP1	JKQ234	present study		present study
MSP1	JKQ303	present study		present study
MSP1	JKQ2084	present study		present study
MSP1	JKQ2026	present study		present study
MSP1	JKQ841	present study		present study
MSP1	JKQ288	present study		present study
MSP1	JKQ649	present study		present study
MSP1	JKQ3248	present study		present study
MSP1	JKQ1966	present study		present study
MSP1	JKQ125	present study		present study
MSP1	JKQ412	present study		present study
MSP1	JKQ4678	present study		present study
MSP1	JKQ2153	present study		present study
MSP1	JKQ2347	present study		present study
MSP1	JKQ891	present study		present study
MSP1	JKQ1107	present study		present study
MSP1	JKQ2140	present study		present study
MSP1	JKQ1678	present study		present study
MSP1	JKQ2256	present study		present study
MSP1	JKQ675	present study		present study
MSP1	JKQ1912	present study		present study
MSP1	JKQ2260	present study		present study
MSP1	JKQ1039	present study		present study
MSP1	JKQ377	present study		present study
MSP1	JKQ315	present study		present study
MSP1	JKQ2399	present study		present study
MSP1	JKQ1249	present study		present study
MSP1	JKQ1200	present study		present study
MSP1	JKQ6617	present study		present study
MSP1	JKQ275	present study		present study
MSP1	JKQ461	present study		present study
MSP1	JKQ773	present study		present study
MSP1	JKQ820	present study		present study
MSP1	JKQ1036	present study		present study
MSP1	JKQ2267	present study		present study
MSP1	JKQ2296	present study		present study
MSP1	JKQ1119	present study		present study
MSP1	AAF18428.1	Indonesia	Asia	Eisen,D.P., Saul,A., Fryauff,D., Reeder,J.R. and Coppel,R.L.Extended antigenic haplotyping of Plasmodium falciparum field isolates shows marked complexity(Unpublished)
MSP1	AAF18429.1	Indonesia	Asia	Eisen,D.P., Saul,A., Fryauff,D., Reeder,J.R. and Coppel,R.L.Extended antigenic haplotyping of Plasmodium falciparum field isolates shows marked complexity(Unpublished)
MSP1	AAF18430.1	Indonesia	Asia	Eisen,D.P., Saul,A., Fryauff,D., Reeder,J.R. and Coppel,R.L.Extended antigenic haplotyping of Plasmodium falciparum field isolates shows marked complexity(Unpublished)
MSP1	AAF18431.1	Indonesia	Asia	Eisen,D.P., Saul,A., Fryauff,D., Reeder,J.R. and Coppel,R.L.Extended antigenic haplotyping of Plasmodium falciparum field isolates shows marked complexity(Unpublished)
MSP1	AAN18219.1	Iran	Asia	Genotyping and sequence analysis of merozoite surface protein 1(MSP1) block 2 of Plasmodium falciparum isolates from Sistan and Bluchistan, Iran(Unpublished)
MSP1	AAN18220.1	Iran	Asia	Genotyping and sequence analysis of merozoite surface protein 1(MSP1) block 2 of Plasmodium falciparum isolates from Sistan and Bluchistan, Iran(Unpublished)
MSP1	AAO47245.1	Vietnam	Asia	Ferreira MU, Ribeiro WL, Tonon AP, Kawamoto F, Rich SM.Sequence diversity and evolution of the malaria vaccine candidate merozoite surface protein-1 (MSP-1) of Plasmodium falciparum.Gene;304:65-75(2003).
MSP1	AAO47251.1	Vietnam	Asia	Ferreira MU, Ribeiro WL, Tonon AP, Kawamoto F, Rich SM.Sequence diversity and evolution of the malaria vaccine candidate merozoite surface protein-1 (MSP-1) of Plasmodium falciparum.Gene;304:65-75(2003).
MSP1	AAO47252.1	Vietnam	Asia	Ferreira MU, Ribeiro WL, Tonon AP, Kawamoto F, Rich SM.Sequence diversity and evolution of the malaria vaccine candidate merozoite surface protein-1 (MSP-1) of Plasmodium falciparum.Gene;304:65-75(2003).
MSP1	AAO47253.1	Vietnam	Asia	Ferreira MU, Ribeiro WL, Tonon AP, Kawamoto F, Rich SM.Sequence diversity and evolution of the malaria vaccine candidate merozoite surface protein-1 (MSP-1) of Plasmodium falciparum.Gene;304:65-75(2003).
MSP1	AAO47254.1	Vietnam	Asia	Ferreira MU, Ribeiro WL, Tonon AP, Kawamoto F, Rich SM.Sequence diversity and evolution of the malaria vaccine candidate merozoite surface protein-1 (MSP-1) of Plasmodium falciparum.Gene;304:65-75(2003).
MSP1	AAO47255.1	Vietnam	Asia	Ferreira MU, Ribeiro WL, Tonon AP, Kawamoto F, Rich SM.Sequence diversity and evolution of the malaria vaccine candidate merozoite surface protein-1 (MSP-1) of Plasmodium falciparum.Gene;304:65-75(2003).
MSP1	AAO47256.1	Vietnam	Asia	Ferreira MU, Ribeiro WL, Tonon AP, Kawamoto F, Rich SM.Sequence diversity and evolution of the malaria vaccine candidate merozoite surface protein-1 (MSP-1) of Plasmodium falciparum.Gene;304:65-75(2003).
MSP1	AAO47257.1	Vietnam	Asia	Ferreira MU, Ribeiro WL, Tonon AP, Kawamoto F, Rich SM.Sequence diversity and evolution of the malaria vaccine candidate merozoite surface protein-1 (MSP-1) of Plasmodium falciparum.Gene;304:65-75(2003).
MSP1	AAO47258.1	Vietnam	Asia	Ferreira MU, Ribeiro WL, Tonon AP, Kawamoto F, Rich SM.Sequence diversity and evolution of the malaria vaccine candidate merozoite surface protein-1 (MSP-1) of Plasmodium falciparum.Gene;304:65-75(2003).
MSP1	AAO47259.1	Vietnam	Asia	Ferreira MU, Ribeiro WL, Tonon AP, Kawamoto F, Rich SM.Sequence diversity and evolution of the malaria vaccine candidate merozoite surface protein-1 (MSP-1) of Plasmodium falciparum.Gene;304:65-75(2003).
MSP1	AAO47260.1	Vietnam	Asia	Ferreira MU, Ribeiro WL, Tonon AP, Kawamoto F, Rich SM.Sequence diversity and evolution of the malaria vaccine candidate merozoite surface protein-1 (MSP-1) of Plasmodium falciparum.Gene;304:65-75(2003).
MSP1	AAO47261.1	Vietnam	Asia	Ferreira MU, Ribeiro WL, Tonon AP, Kawamoto F, Rich SM.Sequence diversity and evolution of the malaria vaccine candidate merozoite surface protein-1 (MSP-1) of Plasmodium falciparum.Gene;304:65-75(2003).
MSP1	AAO47262.1	Vietnam	Asia	Ferreira MU, Ribeiro WL, Tonon AP, Kawamoto F, Rich SM.Sequence diversity and evolution of the malaria vaccine candidate merozoite surface protein-1 (MSP-1) of Plasmodium falciparum.Gene;304:65-75(2003).
MSP1	AAO47263.1	Vietnam	Asia	Ferreira MU, Ribeiro WL, Tonon AP, Kawamoto F, Rich SM.Sequence diversity and evolution of the malaria vaccine candidate merozoite surface protein-1 (MSP-1) of Plasmodium falciparum.Gene;304:65-75(2003).
MSP1	AAO47264.1	Vietnam	Asia	Ferreira MU, Ribeiro WL, Tonon AP, Kawamoto F, Rich SM.Sequence diversity and evolution of the malaria vaccine candidate merozoite surface protein-1 (MSP-1) of Plasmodium falciparum.Gene;304:65-75(2003).
MSP1	AAO47279.1	Vietnam	Asia	Ferreira MU, Ribeiro WL, Tonon AP, Kawamoto F, Rich SM.Sequence diversity and evolution of the malaria vaccine candidate merozoite surface protein-1 (MSP-1) of Plasmodium falciparum.Gene;304:65-75(2003).
MSP1	AAO47280.1	Vietnam	Asia	Ferreira MU, Ribeiro WL, Tonon AP, Kawamoto F, Rich SM.Sequence diversity and evolution of the malaria vaccine candidate merozoite surface protein-1 (MSP-1) of Plasmodium falciparum.Gene;304:65-75(2003).
MSP1	AAO47281.1	Vietnam	Asia	Ferreira MU, Ribeiro WL, Tonon AP, Kawamoto F, Rich SM.Sequence diversity and evolution of the malaria vaccine candidate merozoite surface protein-1 (MSP-1) of Plasmodium falciparum.Gene;304:65-75(2003).
MSP1	AAO47282.1	Vietnam	Asia	Ferreira MU, Ribeiro WL, Tonon AP, Kawamoto F, Rich SM.Sequence diversity and evolution of the malaria vaccine candidate merozoite surface protein-1 (MSP-1) of Plasmodium falciparum.Gene;304:65-75(2003).
MSP1	AAO47283.1	Vietnam	Asia	Ferreira MU, Ribeiro WL, Tonon AP, Kawamoto F, Rich SM.Sequence diversity and evolution of the malaria vaccine candidate merozoite surface protein-1 (MSP-1) of Plasmodium falciparum.Gene;304:65-75(2003).
MSP1	AAO47284.1	Vietnam	Asia	Ferreira MU, Ribeiro WL, Tonon AP, Kawamoto F, Rich SM.Sequence diversity and evolution of the malaria vaccine candidate merozoite surface protein-1 (MSP-1) of Plasmodium falciparum.Gene;304:65-75(2003).
MSP1	AAO47285.1	Vietnam	Asia	Ferreira MU, Ribeiro WL, Tonon AP, Kawamoto F, Rich SM.Sequence diversity and evolution of the malaria vaccine candidate merozoite surface protein-1 (MSP-1) of Plasmodium falciparum.Gene;304:65-75(2003).
MSP1	AAO47286.1	Vietnam	Asia	Ferreira MU, Ribeiro WL, Tonon AP, Kawamoto F, Rich SM.Sequence diversity and evolution of the malaria vaccine candidate merozoite surface protein-1 (MSP-1) of Plasmodium falciparum.Gene;304:65-75(2003).
MSP1	AAO47287.1	Vietnam	Asia	Ferreira MU, Ribeiro WL, Tonon AP, Kawamoto F, Rich SM.Sequence diversity and evolution of the malaria vaccine candidate merozoite surface protein-1 (MSP-1) of Plasmodium falciparum.Gene;304:65-75(2003).
MSP1	AAO47288.1	Vietnam	Asia	Ferreira MU, Ribeiro WL, Tonon AP, Kawamoto F, Rich SM.Sequence diversity and evolution of the malaria vaccine candidate merozoite surface protein-1 (MSP-1) of Plasmodium falciparum.Gene;304:65-75(2003).
MSP1	AAO47289.1	Vietnam	Asia	Ferreira MU, Ribeiro WL, Tonon AP, Kawamoto F, Rich SM.Sequence diversity and evolution of the malaria vaccine candidate merozoite surface protein-1 (MSP-1) of Plasmodium falciparum.Gene;304:65-75(2003).
MSP1	AAO47290.1	Vietnam	Asia	Ferreira MU, Ribeiro WL, Tonon AP, Kawamoto F, Rich SM.Sequence diversity and evolution of the malaria vaccine candidate merozoite surface protein-1 (MSP-1) of Plasmodium falciparum.Gene;304:65-75(2003).
MSP1	AAO47291.1	Vietnam	Asia	Ferreira MU, Ribeiro WL, Tonon AP, Kawamoto F, Rich SM.Sequence diversity and evolution of the malaria vaccine candidate merozoite surface protein-1 (MSP-1) of Plasmodium falciparum.Gene;304:65-75(2003).
MSP1	AAO47292.1	Vietnam	Asia	Ferreira MU, Ribeiro WL, Tonon AP, Kawamoto F, Rich SM.Sequence diversity and evolution of the malaria vaccine candidate merozoite surface protein-1 (MSP-1) of Plasmodium falciparum.Gene;304:65-75(2003).
MSP1	AAO47293.1	Vietnam	Asia	Ferreira MU, Ribeiro WL, Tonon AP, Kawamoto F, Rich SM.Sequence diversity and evolution of the malaria vaccine candidate merozoite surface protein-1 (MSP-1) of Plasmodium falciparum.Gene;304:65-75(2003).
MSP1	AAO47294.1	Vietnam	Asia	Ferreira MU, Ribeiro WL, Tonon AP, Kawamoto F, Rich SM.Sequence diversity and evolution of the malaria vaccine candidate merozoite surface protein-1 (MSP-1) of Plasmodium falciparum.Gene;304:65-75(2003).
MSP1	AAO47295.1	Vietnam	Asia	Ferreira MU, Ribeiro WL, Tonon AP, Kawamoto F, Rich SM.Sequence diversity and evolution of the malaria vaccine candidate merozoite surface protein-1 (MSP-1) of Plasmodium falciparum.Gene;304:65-75(2003).
MSP1	AAO47296.1	Vietnam	Asia	Ferreira MU, Ribeiro WL, Tonon AP, Kawamoto F, Rich SM.Sequence diversity and evolution of the malaria vaccine candidate merozoite surface protein-1 (MSP-1) of Plasmodium falciparum.Gene;304:65-75(2003).
MSP1	AAO47297.1	Vietnam	Asia	Ferreira MU, Ribeiro WL, Tonon AP, Kawamoto F, Rich SM.Sequence diversity and evolution of the malaria vaccine candidate merozoite surface protein-1 (MSP-1) of Plasmodium falciparum.Gene;304:65-75(2003).
MSP1	AAO47298.1	Vietnam	Asia	Ferreira MU, Ribeiro WL, Tonon AP, Kawamoto F, Rich SM.Sequence diversity and evolution of the malaria vaccine candidate merozoite surface protein-1 (MSP-1) of Plasmodium falciparum.Gene;304:65-75(2003).
MSP1	AAO47299.1	Vietnam	Asia	Ferreira MU, Ribeiro WL, Tonon AP, Kawamoto F, Rich SM.Sequence diversity and evolution of the malaria vaccine candidate merozoite surface protein-1 (MSP-1) of Plasmodium falciparum.Gene;304:65-75(2003).
MSP1	AAO47300.1	Vietnam	Asia	Ferreira MU, Ribeiro WL, Tonon AP, Kawamoto F, Rich SM.Sequence diversity and evolution of the malaria vaccine candidate merozoite surface protein-1 (MSP-1) of Plasmodium falciparum.Gene;304:65-75(2003).
MSP1	AAO47301.1	Vietnam	Asia	Ferreira MU, Ribeiro WL, Tonon AP, Kawamoto F, Rich SM.Sequence diversity and evolution of the malaria vaccine candidate merozoite surface protein-1 (MSP-1) of Plasmodium falciparum.Gene;304:65-75(2003).
MSP1	AAO47302.1	Vietnam	Asia	Ferreira MU, Ribeiro WL, Tonon AP, Kawamoto F, Rich SM.Sequence diversity and evolution of the malaria vaccine candidate merozoite surface protein-1 (MSP-1) of Plasmodium falciparum.Gene;304:65-75(2003).
MSP1	AAO47303.1	Vietnam	Asia	Ferreira MU, Ribeiro WL, Tonon AP, Kawamoto F, Rich SM.Sequence diversity and evolution of the malaria vaccine candidate merozoite surface protein-1 (MSP-1) of Plasmodium falciparum.Gene;304:65-75(2003).
MSP1	AAO47304.1	Vietnam	Asia	Ferreira MU, Ribeiro WL, Tonon AP, Kawamoto F, Rich SM.Sequence diversity and evolution of the malaria vaccine candidate merozoite surface protein-1 (MSP-1) of Plasmodium falciparum.Gene;304:65-75(2003).
MSP1	AAO47305.1	Vietnam	Asia	Ferreira MU, Ribeiro WL, Tonon AP, Kawamoto F, Rich SM.Sequence diversity and evolution of the malaria vaccine candidate merozoite surface protein-1 (MSP-1) of Plasmodium falciparum.Gene;304:65-75(2003).
MSP1	AAO47306.1	Vietnam	Asia	Ferreira MU, Ribeiro WL, Tonon AP, Kawamoto F, Rich SM.Sequence diversity and evolution of the malaria vaccine candidate merozoite surface protein-1 (MSP-1) of Plasmodium falciparum.Gene;304:65-75(2003).
MSP1	AAO47307.1	Vietnam	Asia	Ferreira MU, Ribeiro WL, Tonon AP, Kawamoto F, Rich SM.Sequence diversity and evolution of the malaria vaccine candidate merozoite surface protein-1 (MSP-1) of Plasmodium falciparum.Gene;304:65-75(2003).
MSP1	AAO47308.1	Vietnam	Asia	Ferreira MU, Ribeiro WL, Tonon AP, Kawamoto F, Rich SM.Sequence diversity and evolution of the malaria vaccine candidate merozoite surface protein-1 (MSP-1) of Plasmodium falciparum.Gene;304:65-75(2003).
MSP1	AAO47309.1	Vietnam	Asia	Ferreira MU, Ribeiro WL, Tonon AP, Kawamoto F, Rich SM.Sequence diversity and evolution of the malaria vaccine candidate merozoite surface protein-1 (MSP-1) of Plasmodium falciparum.Gene;304:65-75(2003).
MSP1	AAO47310.1	Vietnam	Asia	Ferreira MU, Ribeiro WL, Tonon AP, Kawamoto F, Rich SM.Sequence diversity and evolution of the malaria vaccine candidate merozoite surface protein-1 (MSP-1) of Plasmodium falciparum.Gene;304:65-75(2003).
MSP1	AAO47311.1	Vietnam	Asia	Ferreira MU, Ribeiro WL, Tonon AP, Kawamoto F, Rich SM.Sequence diversity and evolution of the malaria vaccine candidate merozoite surface protein-1 (MSP-1) of Plasmodium falciparum.Gene;304:65-75(2003).
MSP1	AAO47312.1	Vietnam	Asia	Ferreira MU, Ribeiro WL, Tonon AP, Kawamoto F, Rich SM.Sequence diversity and evolution of the malaria vaccine candidate merozoite surface protein-1 (MSP-1) of Plasmodium falciparum.Gene;304:65-75(2003).
MSP1	AAO47313.1	Vietnam	Asia	Ferreira MU, Ribeiro WL, Tonon AP, Kawamoto F, Rich SM.Sequence diversity and evolution of the malaria vaccine candidate merozoite surface protein-1 (MSP-1) of Plasmodium falciparum.Gene;304:65-75(2003).
MSP1	AAV84093.1	India	Asia	Takala SL, Escalante AA, Branch OH, Kariuki S, Biswas S, Chaiyaroj SC, Lal AA.Genetic diversity in the Block 2 region of the merozoite surface protein 1 (MSP-1) of Plasmodium falciparum: additional complexity and selection and convergence in fragment size polymorphism.Infect Genet Evol. 2006 Sep;6(5):417-24.
MSP1	AAV84094.1	Thailand	Asia	Takala SL, Escalante AA, Branch OH, Kariuki S, Biswas S, Chaiyaroj SC, Lal AA.Genetic diversity in the Block 2 region of the merozoite surface protein 1 (MSP-1) of Plasmodium falciparum: additional complexity and selection and convergence in fragment size polymorphism.Infect Genet Evol. 2006 Sep;6(5):417-24.
MSP1	AAV84095.1	Thailand	Asia	Takala SL, Escalante AA, Branch OH, Kariuki S, Biswas S, Chaiyaroj SC, Lal AA.Genetic diversity in the Block 2 region of the merozoite surface protein 1 (MSP-1) of Plasmodium falciparum: additional complexity and selection and convergence in fragment size polymorphism.Infect Genet Evol. 2006 Sep;6(5):417-24.
MSP1	AAY44608.1	India	Asia	Das,M.K., Joshi,H., Singh,S.S., Verma,A. and Adak,T.Malaria among Jarawas-the primitive and hostile tribe of Andaman and Nicobar Islands India(Unpublished)
MSP1	AAY44609.1	India	Asia	Das,M.K., Joshi,H., Singh,S.S., Verma,A. and Adak,T.Malaria among Jarawas-the primitive and hostile tribe of Andaman and Nicobar Islands India(Unpublished)
MSP1	ABF55301.1	India	Asia	Joshi H, Valecha N, Verma A, Kaul A, Mallick PK, Shalini S, Prajapati SK, Sharma SK, Dev V, Biswas S, Nanda N, Malhotra MS, Subbarao SK, Dash AP.Genetic structure of Plasmodium falciparum field isolates in eastern and north-eastern India.Malar J. 2007 May 21;6:60.
MSP1	ABF55302.1	India	Asia	Joshi H, Valecha N, Verma A, Kaul A, Mallick PK, Shalini S, Prajapati SK, Sharma SK, Dev V, Biswas S, Nanda N, Malhotra MS, Subbarao SK, Dash AP.Genetic structure of Plasmodium falciparum field isolates in eastern and north-eastern India.Malar J. 2007 May 21;6:60.
MSP1	ABF55303.1	India	Asia	Joshi H, Valecha N, Verma A, Kaul A, Mallick PK, Shalini S, Prajapati SK, Sharma SK, Dev V, Biswas S, Nanda N, Malhotra MS, Subbarao SK, Dash AP.Genetic structure of Plasmodium falciparum field isolates in eastern and north-eastern India.Malar J. 2007 May 21;6:60.
MSP1	ABF55304.1	India	Asia	Joshi H, Valecha N, Verma A, Kaul A, Mallick PK, Shalini S, Prajapati SK, Sharma SK, Dev V, Biswas S, Nanda N, Malhotra MS, Subbarao SK, Dash AP.Genetic structure of Plasmodium falciparum field isolates in eastern and north-eastern India.Malar J. 2007 May 21;6:60.
MSP1	ABF55305.1	India	Asia	Joshi H, Valecha N, Verma A, Kaul A, Mallick PK, Shalini S, Prajapati SK, Sharma SK, Dev V, Biswas S, Nanda N, Malhotra MS, Subbarao SK, Dash AP.Genetic structure of Plasmodium falciparum field isolates in eastern and north-eastern India.Malar J. 2007 May 21;6:60.
MSP1	ABF55306.1	India	Asia	Joshi H, Valecha N, Verma A, Kaul A, Mallick PK, Shalini S, Prajapati SK, Sharma SK, Dev V, Biswas S, Nanda N, Malhotra MS, Subbarao SK, Dash AP.Genetic structure of Plasmodium falciparum field isolates in eastern and north-eastern India.Malar J. 2007 May 21;6:60.
MSP1	ABF55307.1	India	Asia	Joshi H, Valecha N, Verma A, Kaul A, Mallick PK, Shalini S, Prajapati SK, Sharma SK, Dev V, Biswas S, Nanda N, Malhotra MS, Subbarao SK, Dash AP.Genetic structure of Plasmodium falciparum field isolates in eastern and north-eastern India.Malar J. 2007 May 21;6:60.
MSP1	ABF55308.1	India	Asia	Joshi H, Valecha N, Verma A, Kaul A, Mallick PK, Shalini S, Prajapati SK, Sharma SK, Dev V, Biswas S, Nanda N, Malhotra MS, Subbarao SK, Dash AP.Genetic structure of Plasmodium falciparum field isolates in eastern and north-eastern India.Malar J. 2007 May 21;6:60.
MSP1	ABF55309.1	India	Asia	Joshi H, Valecha N, Verma A, Kaul A, Mallick PK, Shalini S, Prajapati SK, Sharma SK, Dev V, Biswas S, Nanda N, Malhotra MS, Subbarao SK, Dash AP.Genetic structure of Plasmodium falciparum field isolates in eastern and north-eastern India.Malar J. 2007 May 21;6:60.
MSP1	ABF55310.1	India	Asia	Joshi H, Valecha N, Verma A, Kaul A, Mallick PK, Shalini S, Prajapati SK, Sharma SK, Dev V, Biswas S, Nanda N, Malhotra MS, Subbarao SK, Dash AP.Genetic structure of Plasmodium falciparum field isolates in eastern and north-eastern India.Malar J. 2007 May 21;6:60.
MSP1	ABF55311.1	India	Asia	Joshi H, Valecha N, Verma A, Kaul A, Mallick PK, Shalini S, Prajapati SK, Sharma SK, Dev V, Biswas S, Nanda N, Malhotra MS, Subbarao SK, Dash AP.Genetic structure of Plasmodium falciparum field isolates in eastern and north-eastern India.Malar J. 2007 May 21;6:60.
MSP1	ABF55312.1	India	Asia	Joshi H, Valecha N, Verma A, Kaul A, Mallick PK, Shalini S, Prajapati SK, Sharma SK, Dev V, Biswas S, Nanda N, Malhotra MS, Subbarao SK, Dash AP.Genetic structure of Plasmodium falciparum field isolates in eastern and north-eastern India.Malar J. 2007 May 21;6:60.
MSP1	ABF55313.1	India	Asia	Joshi H, Valecha N, Verma A, Kaul A, Mallick PK, Shalini S, Prajapati SK, Sharma SK, Dev V, Biswas S, Nanda N, Malhotra MS, Subbarao SK, Dash AP.Genetic structure of Plasmodium falciparum field isolates in eastern and north-eastern India.Malar J. 2007 May 21;6:60.
MSP1	ABF55314.1	India	Asia	Joshi H, Valecha N, Verma A, Kaul A, Mallick PK, Shalini S, Prajapati SK, Sharma SK, Dev V, Biswas S, Nanda N, Malhotra MS, Subbarao SK, Dash AP.Genetic structure of Plasmodium falciparum field isolates in eastern and north-eastern India.Malar J. 2007 May 21;6:60.
MSP1	ABF55315.1	India	Asia	Joshi H, Valecha N, Verma A, Kaul A, Mallick PK, Shalini S, Prajapati SK, Sharma SK, Dev V, Biswas S, Nanda N, Malhotra MS, Subbarao SK, Dash AP.Genetic structure of Plasmodium falciparum field isolates in eastern and north-eastern India.Malar J. 2007 May 21;6:60.
MSP1	ABF55316.1	India	Asia	Joshi H, Valecha N, Verma A, Kaul A, Mallick PK, Shalini S, Prajapati SK, Sharma SK, Dev V, Biswas S, Nanda N, Malhotra MS, Subbarao SK, Dash AP.Genetic structure of Plasmodium falciparum field isolates in eastern and north-eastern India.Malar J. 2007 May 21;6:60.
MSP1	ABF55329.1	India	Asia	Joshi H, Valecha N, Verma A, Kaul A, Mallick PK, Shalini S, Prajapati SK, Sharma SK, Dev V, Biswas S, Nanda N, Malhotra MS, Subbarao SK, Dash AP.Genetic structure of Plasmodium falciparum field isolates in eastern and north-eastern India.Malar J. 2007 May 21;6:60.
MSP1	ABF55332.1	India	Asia	Joshi H, Valecha N, Verma A, Kaul A, Mallick PK, Shalini S, Prajapati SK, Sharma SK, Dev V, Biswas S, Nanda N, Malhotra MS, Subbarao SK, Dash AP.Genetic structure of Plasmodium falciparum field isolates in eastern and north-eastern India.Malar J. 2007 May 21;6:60.
MSP1	ABF55333.1	India	Asia	Joshi H, Valecha N, Verma A, Kaul A, Mallick PK, Shalini S, Prajapati SK, Sharma SK, Dev V, Biswas S, Nanda N, Malhotra MS, Subbarao SK, Dash AP.Genetic structure of Plasmodium falciparum field isolates in eastern and north-eastern India.Malar J. 2007 May 21;6:60.
MSP1	ABF55334.1	India	Asia	Joshi H, Valecha N, Verma A, Kaul A, Mallick PK, Shalini S, Prajapati SK, Sharma SK, Dev V, Biswas S, Nanda N, Malhotra MS, Subbarao SK, Dash AP.Genetic structure of Plasmodium falciparum field isolates in eastern and north-eastern India.Malar J. 2007 May 21;6:60.
MSP1	ABF55335.1	India	Asia	Joshi H, Valecha N, Verma A, Kaul A, Mallick PK, Shalini S, Prajapati SK, Sharma SK, Dev V, Biswas S, Nanda N, Malhotra MS, Subbarao SK, Dash AP.Genetic structure of Plasmodium falciparum field isolates in eastern and north-eastern India.Malar J. 2007 May 21;6:60.
MSP1	ADN18700.1	Myanmar	Asia	Kang JM, Moon SU, Kim JY, Cho SH, Lin K, Sohn WM, Kim TS, Na BK. Genetic polymorphism of merozoite surface protein-1 and merozoite surface protein-2 in Plasmodium falciparum field isolates from Myanmar.Malar J. 2010 May 17;9:131.
MSP1	ADN18701.1	Myanmar	Asia	Kang JM, Moon SU, Kim JY, Cho SH, Lin K, Sohn WM, Kim TS, Na BK. Genetic polymorphism of merozoite surface protein-1 and merozoite surface protein-2 in Plasmodium falciparum field isolates from Myanmar.Malar J. 2010 May 17;9:131.
MSP1	ADN18702.1	Myanmar	Asia	Kang JM, Moon SU, Kim JY, Cho SH, Lin K, Sohn WM, Kim TS, Na BK. Genetic polymorphism of merozoite surface protein-1 and merozoite surface protein-2 in Plasmodium falciparum field isolates from Myanmar.Malar J. 2010 May 17;9:131.
MSP1	ADN18703.1	Myanmar	Asia	Kang JM, Moon SU, Kim JY, Cho SH, Lin K, Sohn WM, Kim TS, Na BK. Genetic polymorphism of merozoite surface protein-1 and merozoite surface protein-2 in Plasmodium falciparum field isolates from Myanmar.Malar J. 2010 May 17;9:131.
MSP1	ADQ74277.1	Cambodia	Asia	Juliano JJ, Porter K, Mwapasa V, Sem R, Rogers WO, Ariey F, Wongsrichanalai C, Read A, Meshnick SR.Exposing malaria in-host diversity and estimating population diversity by capture-recapture using massively parallel pyrosequencing.Proc Natl Acad Sci U S A. 2010 Nov 16;107(46):20138-43.
MSP1	ADQ74278.1	Cambodia	Asia	Juliano JJ, Porter K, Mwapasa V, Sem R, Rogers WO, Ariey F, Wongsrichanalai C, Read A, Meshnick SR.Exposing malaria in-host diversity and estimating population diversity by capture-recapture using massively parallel pyrosequencing.Proc Natl Acad Sci U S A. 2010 Nov 16;107(46):20138-43.
MSP1	ADQ74279.1	Cambodia	Asia	Juliano JJ, Porter K, Mwapasa V, Sem R, Rogers WO, Ariey F, Wongsrichanalai C, Read A, Meshnick SR.Exposing malaria in-host diversity and estimating population diversity by capture-recapture using massively parallel pyrosequencing.Proc Natl Acad Sci U S A. 2010 Nov 16;107(46):20138-43.
MSP1	ADQ74280.1	Cambodia	Asia	Juliano JJ, Porter K, Mwapasa V, Sem R, Rogers WO, Ariey F, Wongsrichanalai C, Read A, Meshnick SR.Exposing malaria in-host diversity and estimating population diversity by capture-recapture using massively parallel pyrosequencing.Proc Natl Acad Sci U S A. 2010 Nov 16;107(46):20138-43.
MSP1	ADQ74281.1	Cambodia	Asia	Juliano JJ, Porter K, Mwapasa V, Sem R, Rogers WO, Ariey F, Wongsrichanalai C, Read A, Meshnick SR.Exposing malaria in-host diversity and estimating population diversity by capture-recapture using massively parallel pyrosequencing.Proc Natl Acad Sci U S A. 2010 Nov 16;107(46):20138-43.
MSP1	ADQ74282.1	Cambodia	Asia	Juliano JJ, Porter K, Mwapasa V, Sem R, Rogers WO, Ariey F, Wongsrichanalai C, Read A, Meshnick SR.Exposing malaria in-host diversity and estimating population diversity by capture-recapture using massively parallel pyrosequencing.Proc Natl Acad Sci U S A. 2010 Nov 16;107(46):20138-43.
MSP1	ADQ74283.1	Cambodia	Asia	Juliano JJ, Porter K, Mwapasa V, Sem R, Rogers WO, Ariey F, Wongsrichanalai C, Read A, Meshnick SR.Exposing malaria in-host diversity and estimating population diversity by capture-recapture using massively parallel pyrosequencing.Proc Natl Acad Sci U S A. 2010 Nov 16;107(46):20138-43.
MSP1	ADQ74284.1	Cambodia	Asia	Juliano JJ, Porter K, Mwapasa V, Sem R, Rogers WO, Ariey F, Wongsrichanalai C, Read A, Meshnick SR.Exposing malaria in-host diversity and estimating population diversity by capture-recapture using massively parallel pyrosequencing.Proc Natl Acad Sci U S A. 2010 Nov 16;107(46):20138-43.
MSP1	ADQ74285.1	Cambodia	Asia	Juliano JJ, Porter K, Mwapasa V, Sem R, Rogers WO, Ariey F, Wongsrichanalai C, Read A, Meshnick SR.Exposing malaria in-host diversity and estimating population diversity by capture-recapture using massively parallel pyrosequencing.Proc Natl Acad Sci U S A. 2010 Nov 16;107(46):20138-43.
MSP1	ADQ74286.1	Cambodia	Asia	Juliano JJ, Porter K, Mwapasa V, Sem R, Rogers WO, Ariey F, Wongsrichanalai C, Read A, Meshnick SR.Exposing malaria in-host diversity and estimating population diversity by capture-recapture using massively parallel pyrosequencing.Proc Natl Acad Sci U S A. 2010 Nov 16;107(46):20138-43.
MSP1	ADQ74287.1	Cambodia	Asia	Juliano JJ, Porter K, Mwapasa V, Sem R, Rogers WO, Ariey F, Wongsrichanalai C, Read A, Meshnick SR.Exposing malaria in-host diversity and estimating population diversity by capture-recapture using massively parallel pyrosequencing.Proc Natl Acad Sci U S A. 2010 Nov 16;107(46):20138-43.
MSP1	ADQ74288.1	Cambodia	Asia	Juliano JJ, Porter K, Mwapasa V, Sem R, Rogers WO, Ariey F, Wongsrichanalai C, Read A, Meshnick SR.Exposing malaria in-host diversity and estimating population diversity by capture-recapture using massively parallel pyrosequencing.Proc Natl Acad Sci U S A. 2010 Nov 16;107(46):20138-43.
MSP1	ADQ74289.1	Cambodia	Asia	Juliano JJ, Porter K, Mwapasa V, Sem R, Rogers WO, Ariey F, Wongsrichanalai C, Read A, Meshnick SR.Exposing malaria in-host diversity and estimating population diversity by capture-recapture using massively parallel pyrosequencing.Proc Natl Acad Sci U S A. 2010 Nov 16;107(46):20138-43.
MSP1	ADQ74290.1	Cambodia	Asia	Juliano JJ, Porter K, Mwapasa V, Sem R, Rogers WO, Ariey F, Wongsrichanalai C, Read A, Meshnick SR.Exposing malaria in-host diversity and estimating population diversity by capture-recapture using massively parallel pyrosequencing.Proc Natl Acad Sci U S A. 2010 Nov 16;107(46):20138-43.
MSP1	AEI28614.1	India	Asia	Sharma,Y.D.Genetic diversity of Plasmodium falciparum vaccine candidate antigens from Madhya Pradesh, India(Unpublished)
MSP1	AEI28615.1	India	Asia	Sharma,Y.D.Genetic diversity of Plasmodium falciparum vaccine candidate antigens from Madhya Pradesh, India(Unpublished)
MSP1	AEI28616.1	India	Asia	Sharma,Y.D.Genetic diversity of Plasmodium falciparum vaccine candidate antigens from Madhya Pradesh, India(Unpublished)
MSP1	AEI28617.1	India	Asia	Sharma,Y.D.Genetic diversity of Plasmodium falciparum vaccine candidate antigens from Madhya Pradesh, India(Unpublished)
MSP1	AEI28618.1	India	Asia	Sharma,Y.D.Genetic diversity of Plasmodium falciparum vaccine candidate antigens from Madhya Pradesh, India(Unpublished)
MSP1	AEI28619.1	India	Asia	Sharma,Y.D.Genetic diversity of Plasmodium falciparum vaccine candidate antigens from Madhya Pradesh, India(Unpublished)
MSP1	AEI28620.1	India	Asia	Sharma,Y.D.Genetic diversity of Plasmodium falciparum vaccine candidate antigens from Madhya Pradesh, India(Unpublished)
MSP1	AEI28621.1	India	Asia	Sharma,Y.D.Genetic diversity of Plasmodium falciparum vaccine candidate antigens from Madhya Pradesh, India(Unpublished)
MSP1	AEI28622.1	India	Asia	Sharma,Y.D.Genetic diversity of Plasmodium falciparum vaccine candidate antigens from Madhya Pradesh, India(Unpublished)
MSP1	AEI28623.1	India	Asia	Sharma,Y.D.Genetic diversity of Plasmodium falciparum vaccine candidate antigens from Madhya Pradesh, India(Unpublished)
MSP1	AEI28624.1	India	Asia	Sharma,Y.D.Genetic diversity of Plasmodium falciparum vaccine candidate antigens from Madhya Pradesh, India(Unpublished)
MSP1	AEI28625.1	India	Asia	Sharma,Y.D.Genetic diversity of Plasmodium falciparum vaccine candidate antigens from Madhya Pradesh, India(Unpublished)
MSP1	AEI28626.1	India	Asia	Sharma,Y.D.Genetic diversity of Plasmodium falciparum vaccine candidate antigens from Madhya Pradesh, India(Unpublished)
MSP1	AEI28627.1	India	Asia	Sharma,Y.D.Genetic diversity of Plasmodium falciparum vaccine candidate antigens from Madhya Pradesh, India(Unpublished)
MSP1	AEI28628.1	India	Asia	Sharma,Y.D.Genetic diversity of Plasmodium falciparum vaccine candidate antigens from Madhya Pradesh, India(Unpublished)
MSP1	AEI28629.1	India	Asia	Sharma,Y.D.Genetic diversity of Plasmodium falciparum vaccine candidate antigens from Madhya Pradesh, India(Unpublished)
MSP1	AEI28630.1	India	Asia	Sharma,Y.D.Genetic diversity of Plasmodium falciparum vaccine candidate antigens from Madhya Pradesh, India(Unpublished)
MSP1	AEI28631.1	India	Asia	Sharma,Y.D.Genetic diversity of Plasmodium falciparum vaccine candidate antigens from Madhya Pradesh, India(Unpublished)
MSP1	AEI28632.1	India	Asia	Sharma,Y.D.Genetic diversity of Plasmodium falciparum vaccine candidate antigens from Madhya Pradesh, India(Unpublished)
MSP1	AEI28633.1	India	Asia	Sharma,Y.D.Genetic diversity of Plasmodium falciparum vaccine candidate antigens from Madhya Pradesh, India(Unpublished)
MSP1	AEI28634.1	India	Asia	Sharma,Y.D.Genetic diversity of Plasmodium falciparum vaccine candidate antigens from Madhya Pradesh, India(Unpublished)
MSP1	AEI28635.1	India	Asia	Sharma,Y.D.Genetic diversity of Plasmodium falciparum vaccine candidate antigens from Madhya Pradesh, India(Unpublished)
MSP1	AEI28636.1	India	Asia	Sharma,Y.D.Genetic diversity of Plasmodium falciparum vaccine candidate antigens from Madhya Pradesh, India(Unpublished)
MSP1	AEI28637.1	India	Asia	Sharma,Y.D.Genetic diversity of Plasmodium falciparum vaccine candidate antigens from Madhya Pradesh, India(Unpublished)
MSP1	AEI28638.1	India	Asia	Sharma,Y.D.Genetic diversity of Plasmodium falciparum vaccine candidate antigens from Madhya Pradesh, India(Unpublished)
MSP1	AEI28639.1	India	Asia	Sharma,Y.D.Genetic diversity of Plasmodium falciparum vaccine candidate antigens from Madhya Pradesh, India(Unpublished)
MSP1	AEI28640.1	India	Asia	Sharma,Y.D.Genetic diversity of Plasmodium falciparum vaccine candidate antigens from Madhya Pradesh, India(Unpublished)
MSP1	AEI28641.1	India	Asia	Sharma,Y.D.Genetic diversity of Plasmodium falciparum vaccine candidate antigens from Madhya Pradesh, India(Unpublished)
MSP1	AEI28642.1	India	Asia	Sharma,Y.D.Genetic diversity of Plasmodium falciparum vaccine candidate antigens from Madhya Pradesh, India(Unpublished)
MSP1	AEI28643.1	India	Asia	Sharma,Y.D.Genetic diversity of Plasmodium falciparum vaccine candidate antigens from Madhya Pradesh, India(Unpublished)
MSP1	AEI28644.1	India	Asia	Sharma,Y.D.Genetic diversity of Plasmodium falciparum vaccine candidate antigens from Madhya Pradesh, India(Unpublished)
MSP1	AEI28645.1	India	Asia	Sharma,Y.D.Genetic diversity of Plasmodium falciparum vaccine candidate antigens from Madhya Pradesh, India(Unpublished)
MSP1	AEI28646.1	India	Asia	Sharma,Y.D.Genetic diversity of Plasmodium falciparum vaccine candidate antigens from Madhya Pradesh, India(Unpublished)
MSP1	AEI28647.1	India	Asia	Sharma,Y.D.Genetic diversity of Plasmodium falciparum vaccine candidate antigens from Madhya Pradesh, India(Unpublished)
MSP1	AEI28648.1	India	Asia	Sharma,Y.D.Genetic diversity of Plasmodium falciparum vaccine candidate antigens from Madhya Pradesh, India(Unpublished)
MSP1	AEI28649.1	India	Asia	Sharma,Y.D.Genetic diversity of Plasmodium falciparum vaccine candidate antigens from Madhya Pradesh, India(Unpublished)
MSP1	AEI28650.1	India	Asia	Sharma,Y.D.Genetic diversity of Plasmodium falciparum vaccine candidate antigens from Madhya Pradesh, India(Unpublished)
MSP1	AEI28651.1	India	Asia	Sharma,Y.D.Genetic diversity of Plasmodium falciparum vaccine candidate antigens from Madhya Pradesh, India(Unpublished)
MSP1	AEK97222.1	India	Asia	Mobassir,H.M., Sohail,M., Ritesh,K., Oralee,B.H., Tridibes,A. and Raziuddin,M.Genetic Diversity in Merozoite Surface Protein-1 and 2 among Plasmodium falciparum Isolates from Malarious Districts of Tribal Dominant State Jharkhand of India(Unpublished)
MSP1	AEK97223.1	India	Asia	Mobassir,H.M., Sohail,M., Ritesh,K., Oralee,B.H., Tridibes,A. and Raziuddin,M.Genetic Diversity in Merozoite Surface Protein-1 and 2 among Plasmodium falciparum Isolates from Malarious Districts of Tribal Dominant State Jharkhand of India(Unpublished)
MSP1	AEK97224.1	India	Asia	Mobassir,H.M., Sohail,M., Ritesh,K., Oralee,B.H., Tridibes,A. and Raziuddin,M.Genetic Diversity in Merozoite Surface Protein-1 and 2 among Plasmodium falciparum Isolates from Malarious Districts of Tribal Dominant State Jharkhand of India(Unpublished)
MSP1	AEK97225.1	India	Asia	Mobassir,H.M., Sohail,M., Ritesh,K., Oralee,B.H., Tridibes,A. and Raziuddin,M.Genetic Diversity in Merozoite Surface Protein-1 and 2 among Plasmodium falciparum Isolates from Malarious Districts of Tribal Dominant State Jharkhand of India(Unpublished)
MSP1	AEN14349.1	India	Asia	Bharti PK, Shukla MM, Sharma YD, Singh N.Genetic diversity in the block 2 region of the merozoite surface protein-1 of Plasmodium falciparum in central India.Malar J. 2012 Mar 22;11:78.
MSP1	AEN14350.1	India	Asia	Bharti PK, Shukla MM, Sharma YD, Singh N.Genetic diversity in the block 2 region of the merozoite surface protein-1 of Plasmodium falciparum in central India.Malar J. 2012 Mar 22;11:78.
MSP1	AEN14351.1	India	Asia	Bharti PK, Shukla MM, Sharma YD, Singh N.Genetic diversity in the block 2 region of the merozoite surface protein-1 of Plasmodium falciparum in central India.Malar J. 2012 Mar 22;11:78.
MSP1	AEN14352.1	India	Asia	Bharti PK, Shukla MM, Sharma YD, Singh N.Genetic diversity in the block 2 region of the merozoite surface protein-1 of Plasmodium falciparum in central India.Malar J. 2012 Mar 22;11:78.
MSP1	AEN14353.1	India	Asia	Bharti PK, Shukla MM, Sharma YD, Singh N.Genetic diversity in the block 2 region of the merozoite surface protein-1 of Plasmodium falciparum in central India.Malar J. 2012 Mar 22;11:78.
MSP1	AEN14354.1	India	Asia	Bharti PK, Shukla MM, Sharma YD, Singh N.Genetic diversity in the block 2 region of the merozoite surface protein-1 of Plasmodium falciparum in central India.Malar J. 2012 Mar 22;11:78.
MSP1	AEN14355.1	India	Asia	Bharti PK, Shukla MM, Sharma YD, Singh N.Genetic diversity in the block 2 region of the merozoite surface protein-1 of Plasmodium falciparum in central India.Malar J. 2012 Mar 22;11:78.
MSP1	AEN14356.1	India	Asia	Bharti PK, Shukla MM, Sharma YD, Singh N.Genetic diversity in the block 2 region of the merozoite surface protein-1 of Plasmodium falciparum in central India.Malar J. 2012 Mar 22;11:78.
MSP1	AEN14357.1	India	Asia	Bharti PK, Shukla MM, Sharma YD, Singh N.Genetic diversity in the block 2 region of the merozoite surface protein-1 of Plasmodium falciparum in central India.Malar J. 2012 Mar 22;11:78.
MSP1	AEN14358.1	India	Asia	Bharti PK, Shukla MM, Sharma YD, Singh N.Genetic diversity in the block 2 region of the merozoite surface protein-1 of Plasmodium falciparum in central India.Malar J. 2012 Mar 22;11:78.
MSP1	AEN14359.1	India	Asia	Bharti PK, Shukla MM, Sharma YD, Singh N.Genetic diversity in the block 2 region of the merozoite surface protein-1 of Plasmodium falciparum in central India.Malar J. 2012 Mar 22;11:78.
MSP1	AEN14360.1	India	Asia	Bharti PK, Shukla MM, Sharma YD, Singh N.Genetic diversity in the block 2 region of the merozoite surface protein-1 of Plasmodium falciparum in central India.Malar J. 2012 Mar 22;11:78.
MSP1	AEN14361.1	India	Asia	Bharti PK, Shukla MM, Sharma YD, Singh N.Genetic diversity in the block 2 region of the merozoite surface protein-1 of Plasmodium falciparum in central India.Malar J. 2012 Mar 22;11:78.
MSP1	AEN14362.1	India	Asia	Bharti PK, Shukla MM, Sharma YD, Singh N.Genetic diversity in the block 2 region of the merozoite surface protein-1 of Plasmodium falciparum in central India.Malar J. 2012 Mar 22;11:78.
MSP1	AEN14363.1	India	Asia	Bharti PK, Shukla MM, Sharma YD, Singh N.Genetic diversity in the block 2 region of the merozoite surface protein-1 of Plasmodium falciparum in central India.Malar J. 2012 Mar 22;11:78.
MSP1	AEN14364.1	India	Asia	Bharti PK, Shukla MM, Sharma YD, Singh N.Genetic diversity in the block 2 region of the merozoite surface protein-1 of Plasmodium falciparum in central India.Malar J. 2012 Mar 22;11:78.
MSP1	AEN14365.1	India	Asia	Bharti PK, Shukla MM, Sharma YD, Singh N.Genetic diversity in the block 2 region of the merozoite surface protein-1 of Plasmodium falciparum in central India.Malar J. 2012 Mar 22;11:78.
MSP1	AEN14366.1	India	Asia	Bharti PK, Shukla MM, Sharma YD, Singh N.Genetic diversity in the block 2 region of the merozoite surface protein-1 of Plasmodium falciparum in central India.Malar J. 2012 Mar 22;11:78.
MSP1	AEN14367.1	India	Asia	Bharti PK, Shukla MM, Sharma YD, Singh N.Genetic diversity in the block 2 region of the merozoite surface protein-1 of Plasmodium falciparum in central India.Malar J. 2012 Mar 22;11:78.
MSP1	AEN14368.1	India	Asia	Bharti PK, Shukla MM, Sharma YD, Singh N.Genetic diversity in the block 2 region of the merozoite surface protein-1 of Plasmodium falciparum in central India.Malar J. 2012 Mar 22;11:78.
MSP1	AEN14369.1	India	Asia	Bharti PK, Shukla MM, Sharma YD, Singh N.Genetic diversity in the block 2 region of the merozoite surface protein-1 of Plasmodium falciparum in central India.Malar J. 2012 Mar 22;11:78.
MSP1	AEN14370.1	India	Asia	Bharti PK, Shukla MM, Sharma YD, Singh N.Genetic diversity in the block 2 region of the merozoite surface protein-1 of Plasmodium falciparum in central India.Malar J. 2012 Mar 22;11:78.
MSP1	AEN14371.1	India	Asia	Bharti PK, Shukla MM, Sharma YD, Singh N.Genetic diversity in the block 2 region of the merozoite surface protein-1 of Plasmodium falciparum in central India.Malar J. 2012 Mar 22;11:78.
MSP1	AEN14372.1	India	Asia	Bharti PK, Shukla MM, Sharma YD, Singh N.Genetic diversity in the block 2 region of the merozoite surface protein-1 of Plasmodium falciparum in central India.Malar J. 2012 Mar 22;11:78.
MSP1	AEN14373.1	India	Asia	Bharti PK, Shukla MM, Sharma YD, Singh N.Genetic diversity in the block 2 region of the merozoite surface protein-1 of Plasmodium falciparum in central India.Malar J. 2012 Mar 22;11:78.
MSP1	AEN14374.1	India	Asia	Bharti PK, Shukla MM, Sharma YD, Singh N.Genetic diversity in the block 2 region of the merozoite surface protein-1 of Plasmodium falciparum in central India.Malar J. 2012 Mar 22;11:78.
MSP1	AEN14375.1	India	Asia	Bharti PK, Shukla MM, Sharma YD, Singh N.Genetic diversity in the block 2 region of the merozoite surface protein-1 of Plasmodium falciparum in central India.Malar J. 2012 Mar 22;11:78.
MSP1	AEN14376.1	India	Asia	Bharti PK, Shukla MM, Sharma YD, Singh N.Genetic diversity in the block 2 region of the merozoite surface protein-1 of Plasmodium falciparum in central India.Malar J. 2012 Mar 22;11:78.
MSP1	AEN14377.1	India	Asia	Bharti PK, Shukla MM, Sharma YD, Singh N.Genetic diversity in the block 2 region of the merozoite surface protein-1 of Plasmodium falciparum in central India.Malar J. 2012 Mar 22;11:78.
MSP1	AEN14378.1	India	Asia	Bharti PK, Shukla MM, Sharma YD, Singh N.Genetic diversity in the block 2 region of the merozoite surface protein-1 of Plasmodium falciparum in central India.Malar J. 2012 Mar 22;11:78.
MSP1	AEN14379.1	India	Asia	Bharti PK, Shukla MM, Sharma YD, Singh N.Genetic diversity in the block 2 region of the merozoite surface protein-1 of Plasmodium falciparum in central India.Malar J. 2012 Mar 22;11:78.
MSP1	AEN14380.1	India	Asia	Bharti PK, Shukla MM, Sharma YD, Singh N.Genetic diversity in the block 2 region of the merozoite surface protein-1 of Plasmodium falciparum in central India.Malar J. 2012 Mar 22;11:78.
MSP1	AEN14381.1	India	Asia	Bharti PK, Shukla MM, Sharma YD, Singh N.Genetic diversity in the block 2 region of the merozoite surface protein-1 of Plasmodium falciparum in central India.Malar J. 2012 Mar 22;11:78.
MSP1	AEN14382.1	India	Asia	Bharti PK, Shukla MM, Sharma YD, Singh N.Genetic diversity in the block 2 region of the merozoite surface protein-1 of Plasmodium falciparum in central India.Malar J. 2012 Mar 22;11:78.
MSP1	AEN14383.1	India	Asia	Bharti PK, Shukla MM, Sharma YD, Singh N.Genetic diversity in the block 2 region of the merozoite surface protein-1 of Plasmodium falciparum in central India.Malar J. 2012 Mar 22;11:78.
MSP1	AEN14384.1	India	Asia	Bharti PK, Shukla MM, Sharma YD, Singh N.Genetic diversity in the block 2 region of the merozoite surface protein-1 of Plasmodium falciparum in central India.Malar J. 2012 Mar 22;11:78.
MSP1	AEN14385.1	India	Asia	Bharti PK, Shukla MM, Sharma YD, Singh N.Genetic diversity in the block 2 region of the merozoite surface protein-1 of Plasmodium falciparum in central India.Malar J. 2012 Mar 22;11:78.
MSP1	AEN14386.1	India	Asia	Bharti PK, Shukla MM, Sharma YD, Singh N.Genetic diversity in the block 2 region of the merozoite surface protein-1 of Plasmodium falciparum in central India.Malar J. 2012 Mar 22;11:78.
MSP1	AEN14387.1	India	Asia	Bharti PK, Shukla MM, Sharma YD, Singh N.Genetic diversity in the block 2 region of the merozoite surface protein-1 of Plasmodium falciparum in central India.Malar J. 2012 Mar 22;11:78.
MSP1	AEN14388.1	India	Asia	Bharti PK, Shukla MM, Sharma YD, Singh N.Genetic diversity in the block 2 region of the merozoite surface protein-1 of Plasmodium falciparum in central India.Malar J. 2012 Mar 22;11:78.
MSP1	AEN14389.1	India	Asia	Bharti PK, Shukla MM, Sharma YD, Singh N.Genetic diversity in the block 2 region of the merozoite surface protein-1 of Plasmodium falciparum in central India.Malar J. 2012 Mar 22;11:78.
MSP1	AFR61077.1	India	Asia	Singh,P.P., Bharti,P.K., Sawale,P.T. and Singh,N.Antigenic variations and multiplicity of infection of Plasmodium falciparum malaria in peripheral and placental samples from Central India (Unpublished)
MSP1	AFR61078.1	India	Asia	Singh,P.P., Bharti,P.K., Sawale,P.T. and Singh,N.Antigenic variations and multiplicity of infection of Plasmodium falciparum malaria in peripheral and placental samples from Central India (Unpublished)
MSP1	AFR61079.1	India	Asia	Singh,P.P., Bharti,P.K., Sawale,P.T. and Singh,N.Antigenic variations and multiplicity of infection of Plasmodium falciparum malaria in peripheral and placental samples from Central India (Unpublished)
MSP1	AFR61080.1	India	Asia	Singh,P.P., Bharti,P.K., Sawale,P.T. and Singh,N.Antigenic variations and multiplicity of infection of Plasmodium falciparum malaria in peripheral and placental samples from Central India (Unpublished)
MSP1	AFR61081.1	India	Asia	Singh,P.P., Bharti,P.K., Sawale,P.T. and Singh,N.Antigenic variations and multiplicity of infection of Plasmodium falciparum malaria in peripheral and placental samples from Central India (Unpublished)
MSP1	AFR61082.1	India	Asia	Singh,P.P., Bharti,P.K., Sawale,P.T. and Singh,N.Antigenic variations and multiplicity of infection of Plasmodium falciparum malaria in peripheral and placental samples from Central India (Unpublished)
MSP1	AFR61083.1	India	Asia	Singh,P.P., Bharti,P.K., Sawale,P.T. and Singh,N.Antigenic variations and multiplicity of infection of Plasmodium falciparum malaria in peripheral and placental samples from Central India (Unpublished)
MSP1	AFR61084.1	India	Asia	Singh,P.P., Bharti,P.K., Sawale,P.T. and Singh,N.Antigenic variations and multiplicity of infection of Plasmodium falciparum malaria in peripheral and placental samples from Central India (Unpublished)
MSP1	AFR61085.1	India	Asia	Singh,P.P., Bharti,P.K., Sawale,P.T. and Singh,N.Antigenic variations and multiplicity of infection of Plasmodium falciparum malaria in peripheral and placental samples from Central India (Unpublished)
MSP1	AFR61086.1	India	Asia	Singh,P.P., Bharti,P.K., Sawale,P.T. and Singh,N.Antigenic variations and multiplicity of infection of Plasmodium falciparum malaria in peripheral and placental samples from Central India (Unpublished)
MSP1	AFR61087.1	India	Asia	Singh,P.P., Bharti,P.K., Sawale,P.T. and Singh,N.Antigenic variations and multiplicity of infection of Plasmodium falciparum malaria in peripheral and placental samples from Central India (Unpublished)
MSP1	AFR61088.1	India	Asia	Singh,P.P., Bharti,P.K., Sawale,P.T. and Singh,N.Antigenic variations and multiplicity of infection of Plasmodium falciparum malaria in peripheral and placental samples from Central India (Unpublished)
MSP1	AFR61089.1	India	Asia	Singh,P.P., Bharti,P.K., Sawale,P.T. and Singh,N.Antigenic variations and multiplicity of infection of Plasmodium falciparum malaria in peripheral and placental samples from Central India (Unpublished)
MSP1	AFR61090.1	India	Asia	Singh,P.P., Bharti,P.K., Sawale,P.T. and Singh,N.Antigenic variations and multiplicity of infection of Plasmodium falciparum malaria in peripheral and placental samples from Central India (Unpublished)
MSP1	AFR61091.1	India	Asia	Singh,P.P., Bharti,P.K., Sawale,P.T. and Singh,N.Antigenic variations and multiplicity of infection of Plasmodium falciparum malaria in peripheral and placental samples from Central India (Unpublished)
MSP1	AFR61092.1	India	Asia	Singh,P.P., Bharti,P.K., Sawale,P.T. and Singh,N.Antigenic variations and multiplicity of infection of Plasmodium falciparum malaria in peripheral and placental samples from Central India (Unpublished)
MSP1	AFR61093.1	India	Asia	Singh,P.P., Bharti,P.K., Sawale,P.T. and Singh,N.Antigenic variations and multiplicity of infection of Plasmodium falciparum malaria in peripheral and placental samples from Central India (Unpublished)
MSP1	AFR61094.1	India	Asia	Singh,P.P., Bharti,P.K., Sawale,P.T. and Singh,N.Antigenic variations and multiplicity of infection of Plasmodium falciparum malaria in peripheral and placental samples from Central India (Unpublished)
MSP1	AFR61095.1	India	Asia	Singh,P.P., Bharti,P.K., Sawale,P.T. and Singh,N.Antigenic variations and multiplicity of infection of Plasmodium falciparum malaria in peripheral and placental samples from Central India (Unpublished)
MSP1	AFR61096.1	India	Asia	Singh,P.P., Bharti,P.K., Sawale,P.T. and Singh,N.Antigenic variations and multiplicity of infection of Plasmodium falciparum malaria in peripheral and placental samples from Central India (Unpublished)
MSP1	AFR61097.1	India	Asia	Singh,P.P., Bharti,P.K., Sawale,P.T. and Singh,N.Antigenic variations and multiplicity of infection of Plasmodium falciparum malaria in peripheral and placental samples from Central India (Unpublished)
MSP1	AFR61098.1	India	Asia	Singh,P.P., Bharti,P.K., Sawale,P.T. and Singh,N.Antigenic variations and multiplicity of infection of Plasmodium falciparum malaria in peripheral and placental samples from Central India (Unpublished)
MSP1	AFR61099.1	India	Asia	Singh,P.P., Bharti,P.K., Sawale,P.T. and Singh,N.Antigenic variations and multiplicity of infection of Plasmodium falciparum malaria in peripheral and placental samples from Central India (Unpublished)
MSP1	AFR61100.1	India	Asia	Singh,P.P., Bharti,P.K., Sawale,P.T. and Singh,N.Antigenic variations and multiplicity of infection of Plasmodium falciparum malaria in peripheral and placental samples from Central India (Unpublished)
MSP1	AFR61101.1	India	Asia	Singh,P.P., Bharti,P.K., Sawale,P.T. and Singh,N.Antigenic variations and multiplicity of infection of Plasmodium falciparum malaria in peripheral and placental samples from Central India (Unpublished)
MSP1	AFR61102.1	India	Asia	Singh,P.P., Bharti,P.K., Sawale,P.T. and Singh,N.Antigenic variations and multiplicity of infection of Plasmodium falciparum malaria in peripheral and placental samples from Central India (Unpublished)
MSP1	AFR61103.1	India	Asia	Singh,P.P., Bharti,P.K., Sawale,P.T. and Singh,N.Antigenic variations and multiplicity of infection of Plasmodium falciparum malaria in peripheral and placental samples from Central India (Unpublished)
MSP1	AFR61104.1	India	Asia	Singh,P.P., Bharti,P.K., Sawale,P.T. and Singh,N.Antigenic variations and multiplicity of infection of Plasmodium falciparum malaria in peripheral and placental samples from Central India (Unpublished)
MSP1	AFR61105.1	India	Asia	Singh,P.P., Bharti,P.K., Sawale,P.T. and Singh,N.Antigenic variations and multiplicity of infection of Plasmodium falciparum malaria in peripheral and placental samples from Central India (Unpublished)
MSP1	AFR61106.1	India	Asia	Singh,P.P., Bharti,P.K., Sawale,P.T. and Singh,N.Antigenic variations and multiplicity of infection of Plasmodium falciparum malaria in peripheral and placental samples from Central India (Unpublished)
MSP1	AFR61107.1	India	Asia	Singh,P.P., Bharti,P.K., Sawale,P.T. and Singh,N.Antigenic variations and multiplicity of infection of Plasmodium falciparum malaria in peripheral and placental samples from Central India (Unpublished)
MSP1	AFR61108.1	India	Asia	Singh,P.P., Bharti,P.K., Sawale,P.T. and Singh,N.Antigenic variations and multiplicity of infection of Plasmodium falciparum malaria in peripheral and placental samples from Central India (Unpublished)
MSP1	AFR61109.1	India	Asia	Singh,P.P., Bharti,P.K., Sawale,P.T. and Singh,N.Antigenic variations and multiplicity of infection of Plasmodium falciparum malaria in peripheral and placental samples from Central India (Unpublished)
MSP1	AIV43619.1	India	Asia	Sehgal,R., Kaur,H., Singh,V.P., Bansal,D. and Sultan,A.A. Study the molecular epidemiology and genetic diversity of malaria parasites in India and in Qatar(Unpublished)
MSP1	AIV43620.1	India	Asia	Sehgal,R., Kaur,H., Singh,V.P., Bansal,D. and Sultan,A.A. Study the molecular epidemiology and genetic diversity of malaria parasites in India and in Qatar(Unpublished)
MSP1	AIV43621.1	India	Asia	Sehgal,R., Kaur,H., Singh,V.P., Bansal,D. and Sultan,A.A. Study the molecular epidemiology and genetic diversity of malaria parasites in India and in Qatar(Unpublished)
MSP1	AIV43622.1	India	Asia	Sehgal,R., Kaur,H., Singh,V.P., Bansal,D. and Sultan,A.A. Study the molecular epidemiology and genetic diversity of malaria parasites in India and in Qatar(Unpublished)
MSP1	AIV43623.1	India	Asia	Sehgal,R., Kaur,H., Singh,V.P., Bansal,D. and Sultan,A.A. Study the molecular epidemiology and genetic diversity of malaria parasites in India and in Qatar(Unpublished)
MSP1	AIV43635.1	India	Asia	Sehgal,R., Kaur,H., Singh,V.P., Bansal,D. and Sultan,A.A. Study the molecular epidemiology and genetic diversity of malaria parasites in India and in Qatar(Unpublished)
MSP1	AIV43636.1	India	Asia	Sehgal,R., Kaur,H., Singh,V.P., Bansal,D. and Sultan,A.A. Study the molecular epidemiology and genetic diversity of malaria parasites in India and in Qatar(Unpublished)
MSP1	AIV43637.1	India	Asia	Sehgal,R., Kaur,H., Singh,V.P., Bansal,D. and Sultan,A.A. Study the molecular epidemiology and genetic diversity of malaria parasites in India and in Qatar(Unpublished)
MSP1	AIV43638.1	India	Asia	Sehgal,R., Kaur,H., Singh,V.P., Bansal,D. and Sultan,A.A. Study the molecular epidemiology and genetic diversity of malaria parasites in India and in Qatar(Unpublished)
MSP1	AIV43639.1	India	Asia	Sehgal,R., Kaur,H., Singh,V.P., Bansal,D. and Sultan,A.A. Study the molecular epidemiology and genetic diversity of malaria parasites in India and in Qatar(Unpublished)
MSP1	AIV43640.1	India	Asia	Sehgal,R., Kaur,H., Singh,V.P., Bansal,D. and Sultan,A.A. Study the molecular epidemiology and genetic diversity of malaria parasites in India and in Qatar(Unpublished)
MSP1	AIV43641.1	India	Asia	Sehgal,R., Kaur,H., Singh,V.P., Bansal,D. and Sultan,A.A. Study the molecular epidemiology and genetic diversity of malaria parasites in India and in Qatar(Unpublished)
MSP1	AIV43642.1	India	Asia	Sehgal,R., Kaur,H., Singh,V.P., Bansal,D. and Sultan,A.A. Study the molecular epidemiology and genetic diversity of malaria parasites in India and in Qatar(Unpublished)
MSP1	AKJ86875.1	India	Asia	Sehgal,R., Kaur,H., Singh,V.P., Bansal,D. and Sultan,A.A. Study the molecular epidemiology and genetic diversity of malaria parasites in India and in Qatar(Unpublished)
MSP1	AKJ86876.1	India	Asia	Sehgal,R., Kaur,H., Singh,V.P., Bansal,D. and Sultan,A.A. Study the molecular epidemiology and genetic diversity of malaria parasites in India and in Qatar(Unpublished)
MSP1	AKJ86877.1	India	Asia	Sehgal,R., Kaur,H., Singh,V.P., Bansal,D. and Sultan,A.A. Study the molecular epidemiology and genetic diversity of malaria parasites in India and in Qatar(Unpublished)
MSP1	ALF99886.1	India	Asia	Sehgal,R., Kaur,H., Singh,V.P., Bansal,D. and Sultan,A.A. Study the molecular epidemiology and genetic diversity of malaria parasites in India and in Qatar(Unpublished)
MSP1	ALF99887.1	India	Asia	Sehgal,R., Kaur,H., Singh,V.P., Bansal,D. and Sultan,A.A. Study the molecular epidemiology and genetic diversity of malaria parasites in India and in Qatar(Unpublished)
MSP1	ALF99888.1	India	Asia	Sehgal,R., Kaur,H., Singh,V.P., Bansal,D. and Sultan,A.A. Study the molecular epidemiology and genetic diversity of malaria parasites in India and in Qatar(Unpublished)
MSP1	ALF99889.1	India	Asia	Sehgal,R., Kaur,H., Singh,V.P., Bansal,D. and Sultan,A.A. Study the molecular epidemiology and genetic diversity of malaria parasites in India and in Qatar(Unpublished)
MSP1	BAF62273.1	Thailand	Asia	Tanabe K, Mita T, Palacpac NM, Arisue N, Tougan T, Kawai S, Jombart T, Kobayashi F, Horii T. Within-population genetic diversity of Plasmodium falciparum vaccine candidate antigens reveals geographic distance from a Central sub-Saharan African origin.Vaccine. 2013 Feb 18;31(9):1334-9.
MSP1	BAF62274.1	Thailand	Asia	Tanabe K, Mita T, Palacpac NM, Arisue N, Tougan T, Kawai S, Jombart T, Kobayashi F, Horii T. Within-population genetic diversity of Plasmodium falciparum vaccine candidate antigens reveals geographic distance from a Central sub-Saharan African origin.Vaccine. 2013 Feb 18;31(9):1334-9.
MSP1	BAF62275.1	Thailand	Asia	Tanabe K, Mita T, Palacpac NM, Arisue N, Tougan T, Kawai S, Jombart T, Kobayashi F, Horii T. Within-population genetic diversity of Plasmodium falciparum vaccine candidate antigens reveals geographic distance from a Central sub-Saharan African origin.Vaccine. 2013 Feb 18;31(9):1334-9.
MSP1	BAF62276.1	Thailand	Asia	Tanabe K, Mita T, Palacpac NM, Arisue N, Tougan T, Kawai S, Jombart T, Kobayashi F, Horii T. Within-population genetic diversity of Plasmodium falciparum vaccine candidate antigens reveals geographic distance from a Central sub-Saharan African origin.Vaccine. 2013 Feb 18;31(9):1334-9.
MSP1	BAF62277.1	Thailand	Asia	Tanabe K, Mita T, Palacpac NM, Arisue N, Tougan T, Kawai S, Jombart T, Kobayashi F, Horii T. Within-population genetic diversity of Plasmodium falciparum vaccine candidate antigens reveals geographic distance from a Central sub-Saharan African origin.Vaccine. 2013 Feb 18;31(9):1334-9.
MSP1	BAF62278.1	Thailand	Asia	Tanabe K, Mita T, Palacpac NM, Arisue N, Tougan T, Kawai S, Jombart T, Kobayashi F, Horii T. Within-population genetic diversity of Plasmodium falciparum vaccine candidate antigens reveals geographic distance from a Central sub-Saharan African origin.Vaccine. 2013 Feb 18;31(9):1334-9.
MSP1	BAF62279.1	Thailand	Asia	Tanabe K, Mita T, Palacpac NM, Arisue N, Tougan T, Kawai S, Jombart T, Kobayashi F, Horii T. Within-population genetic diversity of Plasmodium falciparum vaccine candidate antigens reveals geographic distance from a Central sub-Saharan African origin.Vaccine. 2013 Feb 18;31(9):1334-9.
MSP1	BAF62280.1	Thailand	Asia	Tanabe K, Mita T, Palacpac NM, Arisue N, Tougan T, Kawai S, Jombart T, Kobayashi F, Horii T. Within-population genetic diversity of Plasmodium falciparum vaccine candidate antigens reveals geographic distance from a Central sub-Saharan African origin.Vaccine. 2013 Feb 18;31(9):1334-9.
MSP1	BAF62281.1	Thailand	Asia	Tanabe K, Mita T, Palacpac NM, Arisue N, Tougan T, Kawai S, Jombart T, Kobayashi F, Horii T. Within-population genetic diversity of Plasmodium falciparum vaccine candidate antigens reveals geographic distance from a Central sub-Saharan African origin.Vaccine. 2013 Feb 18;31(9):1334-9.
MSP1	BAF62282.1	Thailand	Asia	Tanabe K, Mita T, Palacpac NM, Arisue N, Tougan T, Kawai S, Jombart T, Kobayashi F, Horii T. Within-population genetic diversity of Plasmodium falciparum vaccine candidate antigens reveals geographic distance from a Central sub-Saharan African origin.Vaccine. 2013 Feb 18;31(9):1334-9.
MSP1	BAF62283.1	Thailand	Asia	Tanabe K, Mita T, Palacpac NM, Arisue N, Tougan T, Kawai S, Jombart T, Kobayashi F, Horii T. Within-population genetic diversity of Plasmodium falciparum vaccine candidate antigens reveals geographic distance from a Central sub-Saharan African origin.Vaccine. 2013 Feb 18;31(9):1334-9.
MSP1	BAF62284.1	Thailand	Asia	Tanabe K, Mita T, Palacpac NM, Arisue N, Tougan T, Kawai S, Jombart T, Kobayashi F, Horii T. Within-population genetic diversity of Plasmodium falciparum vaccine candidate antigens reveals geographic distance from a Central sub-Saharan African origin.Vaccine. 2013 Feb 18;31(9):1334-9.
MSP1	BAF62285.1	Thailand	Asia	Tanabe K, Mita T, Palacpac NM, Arisue N, Tougan T, Kawai S, Jombart T, Kobayashi F, Horii T. Within-population genetic diversity of Plasmodium falciparum vaccine candidate antigens reveals geographic distance from a Central sub-Saharan African origin.Vaccine. 2013 Feb 18;31(9):1334-9.
MSP1	BAM84498.1	Thailand	Asia	Tanabe K, Mita T, Palacpac NM, Arisue N, Tougan T, Kawai S, Jombart T, Kobayashi F, Horii T. Within-population genetic diversity of Plasmodium falciparum vaccine candidate antigens reveals geographic distance from a Central sub-Saharan African origin.Vaccine. 2013 Feb 18;31(9):1334-9.
MSP1	BAM84499.1	Thailand	Asia	Tanabe K, Mita T, Palacpac NM, Arisue N, Tougan T, Kawai S, Jombart T, Kobayashi F, Horii T. Within-population genetic diversity of Plasmodium falciparum vaccine candidate antigens reveals geographic distance from a Central sub-Saharan African origin.Vaccine. 2013 Feb 18;31(9):1334-9.
MSP1	BAM84500.1	Thailand	Asia	Tanabe K, Mita T, Palacpac NM, Arisue N, Tougan T, Kawai S, Jombart T, Kobayashi F, Horii T. Within-population genetic diversity of Plasmodium falciparum vaccine candidate antigens reveals geographic distance from a Central sub-Saharan African origin.Vaccine. 2013 Feb 18;31(9):1334-9.
MSP1	BAM84501.1	Thailand	Asia	Tanabe K, Mita T, Palacpac NM, Arisue N, Tougan T, Kawai S, Jombart T, Kobayashi F, Horii T. Within-population genetic diversity of Plasmodium falciparum vaccine candidate antigens reveals geographic distance from a Central sub-Saharan African origin.Vaccine. 2013 Feb 18;31(9):1334-9.
MSP1	BAM84502.1	Thailand	Asia	Tanabe K, Mita T, Palacpac NM, Arisue N, Tougan T, Kawai S, Jombart T, Kobayashi F, Horii T. Within-population genetic diversity of Plasmodium falciparum vaccine candidate antigens reveals geographic distance from a Central sub-Saharan African origin.Vaccine. 2013 Feb 18;31(9):1334-9.
MSP1	BAM84503.1	Thailand	Asia	Tanabe K, Mita T, Palacpac NM, Arisue N, Tougan T, Kawai S, Jombart T, Kobayashi F, Horii T. Within-population genetic diversity of Plasmodium falciparum vaccine candidate antigens reveals geographic distance from a Central sub-Saharan African origin.Vaccine. 2013 Feb 18;31(9):1334-9.
MSP1	BAM84504.1	Thailand	Asia	Tanabe K, Mita T, Palacpac NM, Arisue N, Tougan T, Kawai S, Jombart T, Kobayashi F, Horii T. Within-population genetic diversity of Plasmodium falciparum vaccine candidate antigens reveals geographic distance from a Central sub-Saharan African origin.Vaccine. 2013 Feb 18;31(9):1334-9.
MSP1	BAM84505.1	Thailand	Asia	Tanabe K, Mita T, Palacpac NM, Arisue N, Tougan T, Kawai S, Jombart T, Kobayashi F, Horii T. Within-population genetic diversity of Plasmodium falciparum vaccine candidate antigens reveals geographic distance from a Central sub-Saharan African origin.Vaccine. 2013 Feb 18;31(9):1334-9.
MSP1	BAM84506.1	Thailand	Asia	Tanabe K, Mita T, Palacpac NM, Arisue N, Tougan T, Kawai S, Jombart T, Kobayashi F, Horii T. Within-population genetic diversity of Plasmodium falciparum vaccine candidate antigens reveals geographic distance from a Central sub-Saharan African origin.Vaccine. 2013 Feb 18;31(9):1334-9.
MSP1	BAM84507.1	Thailand	Asia	Tanabe K, Mita T, Palacpac NM, Arisue N, Tougan T, Kawai S, Jombart T, Kobayashi F, Horii T. Within-population genetic diversity of Plasmodium falciparum vaccine candidate antigens reveals geographic distance from a Central sub-Saharan African origin.Vaccine. 2013 Feb 18;31(9):1334-9.
MSP1	BAM84508.1	Thailand	Asia	Tanabe K, Mita T, Palacpac NM, Arisue N, Tougan T, Kawai S, Jombart T, Kobayashi F, Horii T. Within-population genetic diversity of Plasmodium falciparum vaccine candidate antigens reveals geographic distance from a Central sub-Saharan African origin.Vaccine. 2013 Feb 18;31(9):1334-9.
MSP1	BAM84509.1	Thailand	Asia	Tanabe K, Mita T, Palacpac NM, Arisue N, Tougan T, Kawai S, Jombart T, Kobayashi F, Horii T. Within-population genetic diversity of Plasmodium falciparum vaccine candidate antigens reveals geographic distance from a Central sub-Saharan African origin.Vaccine. 2013 Feb 18;31(9):1334-9.
MSP1	BAM84510.1	Thailand	Asia	Tanabe K, Mita T, Palacpac NM, Arisue N, Tougan T, Kawai S, Jombart T, Kobayashi F, Horii T. Within-population genetic diversity of Plasmodium falciparum vaccine candidate antigens reveals geographic distance from a Central sub-Saharan African origin.Vaccine. 2013 Feb 18;31(9):1334-9.
MSP1	BAM84511.1	Thailand	Asia	Tanabe K, Mita T, Palacpac NM, Arisue N, Tougan T, Kawai S, Jombart T, Kobayashi F, Horii T. Within-population genetic diversity of Plasmodium falciparum vaccine candidate antigens reveals geographic distance from a Central sub-Saharan African origin.Vaccine. 2013 Feb 18;31(9):1334-9.
MSP1	BAM84512.1	Thailand	Asia	Tanabe K, Mita T, Palacpac NM, Arisue N, Tougan T, Kawai S, Jombart T, Kobayashi F, Horii T. Within-population genetic diversity of Plasmodium falciparum vaccine candidate antigens reveals geographic distance from a Central sub-Saharan African origin.Vaccine. 2013 Feb 18;31(9):1334-9.
MSP1	BAM84513.1	Thailand	Asia	Tanabe K, Mita T, Palacpac NM, Arisue N, Tougan T, Kawai S, Jombart T, Kobayashi F, Horii T. Within-population genetic diversity of Plasmodium falciparum vaccine candidate antigens reveals geographic distance from a Central sub-Saharan African origin.Vaccine. 2013 Feb 18;31(9):1334-9.
MSP1	BAM84514.1	Thailand	Asia	Tanabe K, Mita T, Palacpac NM, Arisue N, Tougan T, Kawai S, Jombart T, Kobayashi F, Horii T. Within-population genetic diversity of Plasmodium falciparum vaccine candidate antigens reveals geographic distance from a Central sub-Saharan African origin.Vaccine. 2013 Feb 18;31(9):1334-9.
MSP1	BAM84515.1	Thailand	Asia	Tanabe K, Mita T, Palacpac NM, Arisue N, Tougan T, Kawai S, Jombart T, Kobayashi F, Horii T. Within-population genetic diversity of Plasmodium falciparum vaccine candidate antigens reveals geographic distance from a Central sub-Saharan African origin.Vaccine. 2013 Feb 18;31(9):1334-9.
MSP1	BAM84516.1	Thailand	Asia	Tanabe K, Mita T, Palacpac NM, Arisue N, Tougan T, Kawai S, Jombart T, Kobayashi F, Horii T. Within-population genetic diversity of Plasmodium falciparum vaccine candidate antigens reveals geographic distance from a Central sub-Saharan African origin.Vaccine. 2013 Feb 18;31(9):1334-9.
MSP1	BAM84517.1	Thailand	Asia	Tanabe K, Mita T, Palacpac NM, Arisue N, Tougan T, Kawai S, Jombart T, Kobayashi F, Horii T. Within-population genetic diversity of Plasmodium falciparum vaccine candidate antigens reveals geographic distance from a Central sub-Saharan African origin.Vaccine. 2013 Feb 18;31(9):1334-9.
MSP1	BAM84518.1	Thailand	Asia	Tanabe K, Mita T, Palacpac NM, Arisue N, Tougan T, Kawai S, Jombart T, Kobayashi F, Horii T. Within-population genetic diversity of Plasmodium falciparum vaccine candidate antigens reveals geographic distance from a Central sub-Saharan African origin.Vaccine. 2013 Feb 18;31(9):1334-9.
MSP1	BAM84519.1	Thailand	Asia	Tanabe K, Mita T, Palacpac NM, Arisue N, Tougan T, Kawai S, Jombart T, Kobayashi F, Horii T. Within-population genetic diversity of Plasmodium falciparum vaccine candidate antigens reveals geographic distance from a Central sub-Saharan African origin.Vaccine. 2013 Feb 18;31(9):1334-9.
MSP1	BAM84520.1	Thailand	Asia	Tanabe K, Mita T, Palacpac NM, Arisue N, Tougan T, Kawai S, Jombart T, Kobayashi F, Horii T. Within-population genetic diversity of Plasmodium falciparum vaccine candidate antigens reveals geographic distance from a Central sub-Saharan African origin.Vaccine. 2013 Feb 18;31(9):1334-9.
MSP1	BAM84521.1	Thailand	Asia	Tanabe K, Mita T, Palacpac NM, Arisue N, Tougan T, Kawai S, Jombart T, Kobayashi F, Horii T. Within-population genetic diversity of Plasmodium falciparum vaccine candidate antigens reveals geographic distance from a Central sub-Saharan African origin.Vaccine. 2013 Feb 18;31(9):1334-9.
MSP1	BAM84522.1	Thailand	Asia	Tanabe K, Mita T, Palacpac NM, Arisue N, Tougan T, Kawai S, Jombart T, Kobayashi F, Horii T. Within-population genetic diversity of Plasmodium falciparum vaccine candidate antigens reveals geographic distance from a Central sub-Saharan African origin.Vaccine. 2013 Feb 18;31(9):1334-9.
MSP1	BAM84523.1	Thailand	Asia	Tanabe K, Mita T, Palacpac NM, Arisue N, Tougan T, Kawai S, Jombart T, Kobayashi F, Horii T. Within-population genetic diversity of Plasmodium falciparum vaccine candidate antigens reveals geographic distance from a Central sub-Saharan African origin.Vaccine. 2013 Feb 18;31(9):1334-9.
MSP1	BAM84524.1	Thailand	Asia	Tanabe K, Mita T, Palacpac NM, Arisue N, Tougan T, Kawai S, Jombart T, Kobayashi F, Horii T. Within-population genetic diversity of Plasmodium falciparum vaccine candidate antigens reveals geographic distance from a Central sub-Saharan African origin.Vaccine. 2013 Feb 18;31(9):1334-9.
MSP1	BAM84525.1	Thailand	Asia	Tanabe K, Mita T, Palacpac NM, Arisue N, Tougan T, Kawai S, Jombart T, Kobayashi F, Horii T. Within-population genetic diversity of Plasmodium falciparum vaccine candidate antigens reveals geographic distance from a Central sub-Saharan African origin.Vaccine. 2013 Feb 18;31(9):1334-9.
MSP1	BAM84526.1	Thailand	Asia	Tanabe K, Mita T, Palacpac NM, Arisue N, Tougan T, Kawai S, Jombart T, Kobayashi F, Horii T. Within-population genetic diversity of Plasmodium falciparum vaccine candidate antigens reveals geographic distance from a Central sub-Saharan African origin.Vaccine. 2013 Feb 18;31(9):1334-9.
MSP1	BAM84527.1	Thailand	Asia	Tanabe K, Mita T, Palacpac NM, Arisue N, Tougan T, Kawai S, Jombart T, Kobayashi F, Horii T. Within-population genetic diversity of Plasmodium falciparum vaccine candidate antigens reveals geographic distance from a Central sub-Saharan African origin.Vaccine. 2013 Feb 18;31(9):1334-9.
MSP1	BAM84528.1	Thailand	Asia	Tanabe K, Mita T, Palacpac NM, Arisue N, Tougan T, Kawai S, Jombart T, Kobayashi F, Horii T. Within-population genetic diversity of Plasmodium falciparum vaccine candidate antigens reveals geographic distance from a Central sub-Saharan African origin.Vaccine. 2013 Feb 18;31(9):1334-9.
MSP1	BAM84529.1	Thailand	Asia	Tanabe K, Mita T, Palacpac NM, Arisue N, Tougan T, Kawai S, Jombart T, Kobayashi F, Horii T. Within-population genetic diversity of Plasmodium falciparum vaccine candidate antigens reveals geographic distance from a Central sub-Saharan African origin.Vaccine. 2013 Feb 18;31(9):1334-9.
MSP1	BAM84530.1	Thailand	Asia	Tanabe K, Mita T, Palacpac NM, Arisue N, Tougan T, Kawai S, Jombart T, Kobayashi F, Horii T. Within-population genetic diversity of Plasmodium falciparum vaccine candidate antigens reveals geographic distance from a Central sub-Saharan African origin.Vaccine. 2013 Feb 18;31(9):1334-9.
MSP1	BAM84531.1	Thailand	Asia	Tanabe K, Mita T, Palacpac NM, Arisue N, Tougan T, Kawai S, Jombart T, Kobayashi F, Horii T. Within-population genetic diversity of Plasmodium falciparum vaccine candidate antigens reveals geographic distance from a Central sub-Saharan African origin.Vaccine. 2013 Feb 18;31(9):1334-9.
MSP1	BAM84532.1	Thailand	Asia	Tanabe K, Mita T, Palacpac NM, Arisue N, Tougan T, Kawai S, Jombart T, Kobayashi F, Horii T. Within-population genetic diversity of Plasmodium falciparum vaccine candidate antigens reveals geographic distance from a Central sub-Saharan African origin.Vaccine. 2013 Feb 18;31(9):1334-9.
MSP1	BAM84533.1	Thailand	Asia	Tanabe K, Mita T, Palacpac NM, Arisue N, Tougan T, Kawai S, Jombart T, Kobayashi F, Horii T. Within-population genetic diversity of Plasmodium falciparum vaccine candidate antigens reveals geographic distance from a Central sub-Saharan African origin.Vaccine. 2013 Feb 18;31(9):1334-9.
MSP1	BAM84534.1	Thailand	Asia	Tanabe K, Mita T, Palacpac NM, Arisue N, Tougan T, Kawai S, Jombart T, Kobayashi F, Horii T. Within-population genetic diversity of Plasmodium falciparum vaccine candidate antigens reveals geographic distance from a Central sub-Saharan African origin.Vaccine. 2013 Feb 18;31(9):1334-9.
MSP1	BAM84535.1	Thailand	Asia	Tanabe K, Mita T, Palacpac NM, Arisue N, Tougan T, Kawai S, Jombart T, Kobayashi F, Horii T. Within-population genetic diversity of Plasmodium falciparum vaccine candidate antigens reveals geographic distance from a Central sub-Saharan African origin.Vaccine. 2013 Feb 18;31(9):1334-9.
MSP1	BAM84536.1	Thailand	Asia	Tanabe K, Mita T, Palacpac NM, Arisue N, Tougan T, Kawai S, Jombart T, Kobayashi F, Horii T. Within-population genetic diversity of Plasmodium falciparum vaccine candidate antigens reveals geographic distance from a Central sub-Saharan African origin.Vaccine. 2013 Feb 18;31(9):1334-9.
MSP1	BAM84537.1	Thailand	Asia	Tanabe K, Mita T, Palacpac NM, Arisue N, Tougan T, Kawai S, Jombart T, Kobayashi F, Horii T. Within-population genetic diversity of Plasmodium falciparum vaccine candidate antigens reveals geographic distance from a Central sub-Saharan African origin.Vaccine. 2013 Feb 18;31(9):1334-9.
MSP1	BAM84538.1	Thailand	Asia	Tanabe K, Mita T, Palacpac NM, Arisue N, Tougan T, Kawai S, Jombart T, Kobayashi F, Horii T. Within-population genetic diversity of Plasmodium falciparum vaccine candidate antigens reveals geographic distance from a Central sub-Saharan African origin.Vaccine. 2013 Feb 18;31(9):1334-9.
MSP1	BAM84539.1	Philippines	Asia	Tanabe K, Mita T, Palacpac NM, Arisue N, Tougan T, Kawai S, Jombart T, Kobayashi F, Horii T. Within-population genetic diversity of Plasmodium falciparum vaccine candidate antigens reveals geographic distance from a Central sub-Saharan African origin.Vaccine. 2013 Feb 18;31(9):1334-9.
MSP1	BAM84540.1	Philippines	Asia	Tanabe K, Mita T, Palacpac NM, Arisue N, Tougan T, Kawai S, Jombart T, Kobayashi F, Horii T. Within-population genetic diversity of Plasmodium falciparum vaccine candidate antigens reveals geographic distance from a Central sub-Saharan African origin.Vaccine. 2013 Feb 18;31(9):1334-9.
MSP1	BAM84541.1	Philippines	Asia	Tanabe K, Mita T, Palacpac NM, Arisue N, Tougan T, Kawai S, Jombart T, Kobayashi F, Horii T. Within-population genetic diversity of Plasmodium falciparum vaccine candidate antigens reveals geographic distance from a Central sub-Saharan African origin.Vaccine. 2013 Feb 18;31(9):1334-9.
MSP1	BAM84542.1	Philippines	Asia	Tanabe K, Mita T, Palacpac NM, Arisue N, Tougan T, Kawai S, Jombart T, Kobayashi F, Horii T. Within-population genetic diversity of Plasmodium falciparum vaccine candidate antigens reveals geographic distance from a Central sub-Saharan African origin.Vaccine. 2013 Feb 18;31(9):1334-9.
MSP1	BAM84543.1	Philippines	Asia	Tanabe K, Mita T, Palacpac NM, Arisue N, Tougan T, Kawai S, Jombart T, Kobayashi F, Horii T. Within-population genetic diversity of Plasmodium falciparum vaccine candidate antigens reveals geographic distance from a Central sub-Saharan African origin.Vaccine. 2013 Feb 18;31(9):1334-9.
MSP1	BAM84544.1	Philippines	Asia	Tanabe K, Mita T, Palacpac NM, Arisue N, Tougan T, Kawai S, Jombart T, Kobayashi F, Horii T. Within-population genetic diversity of Plasmodium falciparum vaccine candidate antigens reveals geographic distance from a Central sub-Saharan African origin.Vaccine. 2013 Feb 18;31(9):1334-9.
MSP1	BAM84545.1	Philippines	Asia	Tanabe K, Mita T, Palacpac NM, Arisue N, Tougan T, Kawai S, Jombart T, Kobayashi F, Horii T. Within-population genetic diversity of Plasmodium falciparum vaccine candidate antigens reveals geographic distance from a Central sub-Saharan African origin.Vaccine. 2013 Feb 18;31(9):1334-9.
MSP1	BAM84546.1	Philippines	Asia	Tanabe K, Mita T, Palacpac NM, Arisue N, Tougan T, Kawai S, Jombart T, Kobayashi F, Horii T. Within-population genetic diversity of Plasmodium falciparum vaccine candidate antigens reveals geographic distance from a Central sub-Saharan African origin.Vaccine. 2013 Feb 18;31(9):1334-9.
MSP1	BAM84547.1	Philippines	Asia	Tanabe K, Mita T, Palacpac NM, Arisue N, Tougan T, Kawai S, Jombart T, Kobayashi F, Horii T. Within-population genetic diversity of Plasmodium falciparum vaccine candidate antigens reveals geographic distance from a Central sub-Saharan African origin.Vaccine. 2013 Feb 18;31(9):1334-9.
MSP1	BAM84548.1	Philippines	Asia	Tanabe K, Mita T, Palacpac NM, Arisue N, Tougan T, Kawai S, Jombart T, Kobayashi F, Horii T. Within-population genetic diversity of Plasmodium falciparum vaccine candidate antigens reveals geographic distance from a Central sub-Saharan African origin.Vaccine. 2013 Feb 18;31(9):1334-9.
MSP1	BAM84549.1	Philippines	Asia	Tanabe K, Mita T, Palacpac NM, Arisue N, Tougan T, Kawai S, Jombart T, Kobayashi F, Horii T. Within-population genetic diversity of Plasmodium falciparum vaccine candidate antigens reveals geographic distance from a Central sub-Saharan African origin.Vaccine. 2013 Feb 18;31(9):1334-9.
MSP1	BAM84550.1	Philippines	Asia	Tanabe K, Mita T, Palacpac NM, Arisue N, Tougan T, Kawai S, Jombart T, Kobayashi F, Horii T. Within-population genetic diversity of Plasmodium falciparum vaccine candidate antigens reveals geographic distance from a Central sub-Saharan African origin.Vaccine. 2013 Feb 18;31(9):1334-9.
MSP1	BAM84551.1	Philippines	Asia	Tanabe K, Mita T, Palacpac NM, Arisue N, Tougan T, Kawai S, Jombart T, Kobayashi F, Horii T. Within-population genetic diversity of Plasmodium falciparum vaccine candidate antigens reveals geographic distance from a Central sub-Saharan African origin.Vaccine. 2013 Feb 18;31(9):1334-9.
MSP1	BAM84552.1	Philippines	Asia	Tanabe K, Mita T, Palacpac NM, Arisue N, Tougan T, Kawai S, Jombart T, Kobayashi F, Horii T. Within-population genetic diversity of Plasmodium falciparum vaccine candidate antigens reveals geographic distance from a Central sub-Saharan African origin.Vaccine. 2013 Feb 18;31(9):1334-9.
MSP1	BAM84553.1	Philippines	Asia	Tanabe K, Mita T, Palacpac NM, Arisue N, Tougan T, Kawai S, Jombart T, Kobayashi F, Horii T. Within-population genetic diversity of Plasmodium falciparum vaccine candidate antigens reveals geographic distance from a Central sub-Saharan African origin.Vaccine. 2013 Feb 18;31(9):1334-9.
MSP1	BAM84554.1	Philippines	Asia	Tanabe K, Mita T, Palacpac NM, Arisue N, Tougan T, Kawai S, Jombart T, Kobayashi F, Horii T. Within-population genetic diversity of Plasmodium falciparum vaccine candidate antigens reveals geographic distance from a Central sub-Saharan African origin.Vaccine. 2013 Feb 18;31(9):1334-9.
MSP1	BAM84555.1	Philippines	Asia	Tanabe K, Mita T, Palacpac NM, Arisue N, Tougan T, Kawai S, Jombart T, Kobayashi F, Horii T. Within-population genetic diversity of Plasmodium falciparum vaccine candidate antigens reveals geographic distance from a Central sub-Saharan African origin.Vaccine. 2013 Feb 18;31(9):1334-9.
MSP1	BAM84556.1	Philippines	Asia	Tanabe K, Mita T, Palacpac NM, Arisue N, Tougan T, Kawai S, Jombart T, Kobayashi F, Horii T. Within-population genetic diversity of Plasmodium falciparum vaccine candidate antigens reveals geographic distance from a Central sub-Saharan African origin.Vaccine. 2013 Feb 18;31(9):1334-9.
MSP1	BAM84557.1	Philippines	Asia	Tanabe K, Mita T, Palacpac NM, Arisue N, Tougan T, Kawai S, Jombart T, Kobayashi F, Horii T. Within-population genetic diversity of Plasmodium falciparum vaccine candidate antigens reveals geographic distance from a Central sub-Saharan African origin.Vaccine. 2013 Feb 18;31(9):1334-9.
MSP1	BAM84558.1	Philippines	Asia	Tanabe K, Mita T, Palacpac NM, Arisue N, Tougan T, Kawai S, Jombart T, Kobayashi F, Horii T. Within-population genetic diversity of Plasmodium falciparum vaccine candidate antigens reveals geographic distance from a Central sub-Saharan African origin.Vaccine. 2013 Feb 18;31(9):1334-9.
MSP1	BAM84559.1	Philippines	Asia	Tanabe K, Mita T, Palacpac NM, Arisue N, Tougan T, Kawai S, Jombart T, Kobayashi F, Horii T. Within-population genetic diversity of Plasmodium falciparum vaccine candidate antigens reveals geographic distance from a Central sub-Saharan African origin.Vaccine. 2013 Feb 18;31(9):1334-9.
MSP1	BAM84560.1	Philippines	Asia	Tanabe K, Mita T, Palacpac NM, Arisue N, Tougan T, Kawai S, Jombart T, Kobayashi F, Horii T. Within-population genetic diversity of Plasmodium falciparum vaccine candidate antigens reveals geographic distance from a Central sub-Saharan African origin.Vaccine. 2013 Feb 18;31(9):1334-9.
MSP1	BAM84561.1	Philippines	Asia	Tanabe K, Mita T, Palacpac NM, Arisue N, Tougan T, Kawai S, Jombart T, Kobayashi F, Horii T. Within-population genetic diversity of Plasmodium falciparum vaccine candidate antigens reveals geographic distance from a Central sub-Saharan African origin.Vaccine. 2013 Feb 18;31(9):1334-9.
MSP1	BAM84562.1	Philippines	Asia	Tanabe K, Mita T, Palacpac NM, Arisue N, Tougan T, Kawai S, Jombart T, Kobayashi F, Horii T. Within-population genetic diversity of Plasmodium falciparum vaccine candidate antigens reveals geographic distance from a Central sub-Saharan African origin.Vaccine. 2013 Feb 18;31(9):1334-9.
MSP1	BAM84563.1	Philippines	Asia	Tanabe K, Mita T, Palacpac NM, Arisue N, Tougan T, Kawai S, Jombart T, Kobayashi F, Horii T. Within-population genetic diversity of Plasmodium falciparum vaccine candidate antigens reveals geographic distance from a Central sub-Saharan African origin.Vaccine. 2013 Feb 18;31(9):1334-9.
MSP1	BAM84564.1	Philippines	Asia	Tanabe K, Mita T, Palacpac NM, Arisue N, Tougan T, Kawai S, Jombart T, Kobayashi F, Horii T. Within-population genetic diversity of Plasmodium falciparum vaccine candidate antigens reveals geographic distance from a Central sub-Saharan African origin.Vaccine. 2013 Feb 18;31(9):1334-9.
MSP1	BAM84565.1	Philippines	Asia	Tanabe K, Mita T, Palacpac NM, Arisue N, Tougan T, Kawai S, Jombart T, Kobayashi F, Horii T. Within-population genetic diversity of Plasmodium falciparum vaccine candidate antigens reveals geographic distance from a Central sub-Saharan African origin.Vaccine. 2013 Feb 18;31(9):1334-9.
MSP1	BAM84566.1	Philippines	Asia	Tanabe K, Mita T, Palacpac NM, Arisue N, Tougan T, Kawai S, Jombart T, Kobayashi F, Horii T. Within-population genetic diversity of Plasmodium falciparum vaccine candidate antigens reveals geographic distance from a Central sub-Saharan African origin.Vaccine. 2013 Feb 18;31(9):1334-9.
MSP1	BAM84567.1	Philippines	Asia	Tanabe K, Mita T, Palacpac NM, Arisue N, Tougan T, Kawai S, Jombart T, Kobayashi F, Horii T. Within-population genetic diversity of Plasmodium falciparum vaccine candidate antigens reveals geographic distance from a Central sub-Saharan African origin.Vaccine. 2013 Feb 18;31(9):1334-9.
MSP1	BAM84568.1	Philippines	Asia	Tanabe K, Mita T, Palacpac NM, Arisue N, Tougan T, Kawai S, Jombart T, Kobayashi F, Horii T. Within-population genetic diversity of Plasmodium falciparum vaccine candidate antigens reveals geographic distance from a Central sub-Saharan African origin.Vaccine. 2013 Feb 18;31(9):1334-9.
MSP1	BAM84569.1	Philippines	Asia	Tanabe K, Mita T, Palacpac NM, Arisue N, Tougan T, Kawai S, Jombart T, Kobayashi F, Horii T. Within-population genetic diversity of Plasmodium falciparum vaccine candidate antigens reveals geographic distance from a Central sub-Saharan African origin.Vaccine. 2013 Feb 18;31(9):1334-9.
MSP1	BAM84570.1	Philippines	Asia	Tanabe K, Mita T, Palacpac NM, Arisue N, Tougan T, Kawai S, Jombart T, Kobayashi F, Horii T. Within-population genetic diversity of Plasmodium falciparum vaccine candidate antigens reveals geographic distance from a Central sub-Saharan African origin.Vaccine. 2013 Feb 18;31(9):1334-9.
MSP1	BAM84571.1	Philippines	Asia	Tanabe K, Mita T, Palacpac NM, Arisue N, Tougan T, Kawai S, Jombart T, Kobayashi F, Horii T. Within-population genetic diversity of Plasmodium falciparum vaccine candidate antigens reveals geographic distance from a Central sub-Saharan African origin.Vaccine. 2013 Feb 18;31(9):1334-9.
MSP1	BAM84572.1	Philippines	Asia	Tanabe K, Mita T, Palacpac NM, Arisue N, Tougan T, Kawai S, Jombart T, Kobayashi F, Horii T. Within-population genetic diversity of Plasmodium falciparum vaccine candidate antigens reveals geographic distance from a Central sub-Saharan African origin.Vaccine. 2013 Feb 18;31(9):1334-9.
MSP1	BAM84573.1	Philippines	Asia	Tanabe K, Mita T, Palacpac NM, Arisue N, Tougan T, Kawai S, Jombart T, Kobayashi F, Horii T. Within-population genetic diversity of Plasmodium falciparum vaccine candidate antigens reveals geographic distance from a Central sub-Saharan African origin.Vaccine. 2013 Feb 18;31(9):1334-9.
MSP1	BAM84574.1	Philippines	Asia	Tanabe K, Mita T, Palacpac NM, Arisue N, Tougan T, Kawai S, Jombart T, Kobayashi F, Horii T. Within-population genetic diversity of Plasmodium falciparum vaccine candidate antigens reveals geographic distance from a Central sub-Saharan African origin.Vaccine. 2013 Feb 18;31(9):1334-9.
MSP1	BAM84575.1	Philippines	Asia	Tanabe K, Mita T, Palacpac NM, Arisue N, Tougan T, Kawai S, Jombart T, Kobayashi F, Horii T. Within-population genetic diversity of Plasmodium falciparum vaccine candidate antigens reveals geographic distance from a Central sub-Saharan African origin.Vaccine. 2013 Feb 18;31(9):1334-9.
MSP1	BAM84576.1	Philippines	Asia	Tanabe K, Mita T, Palacpac NM, Arisue N, Tougan T, Kawai S, Jombart T, Kobayashi F, Horii T. Within-population genetic diversity of Plasmodium falciparum vaccine candidate antigens reveals geographic distance from a Central sub-Saharan African origin.Vaccine. 2013 Feb 18;31(9):1334-9.
MSP1	BAM84577.1	Philippines	Asia	Tanabe K, Mita T, Palacpac NM, Arisue N, Tougan T, Kawai S, Jombart T, Kobayashi F, Horii T. Within-population genetic diversity of Plasmodium falciparum vaccine candidate antigens reveals geographic distance from a Central sub-Saharan African origin.Vaccine. 2013 Feb 18;31(9):1334-9.
MSP1	BAM84578.1	Philippines	Asia	Tanabe K, Mita T, Palacpac NM, Arisue N, Tougan T, Kawai S, Jombart T, Kobayashi F, Horii T. Within-population genetic diversity of Plasmodium falciparum vaccine candidate antigens reveals geographic distance from a Central sub-Saharan African origin.Vaccine. 2013 Feb 18;31(9):1334-9.
MSP1	BAM84579.1	Philippines	Asia	Tanabe K, Mita T, Palacpac NM, Arisue N, Tougan T, Kawai S, Jombart T, Kobayashi F, Horii T. Within-population genetic diversity of Plasmodium falciparum vaccine candidate antigens reveals geographic distance from a Central sub-Saharan African origin.Vaccine. 2013 Feb 18;31(9):1334-9.
MSP1	BAM84580.1	Philippines	Asia	Tanabe K, Mita T, Palacpac NM, Arisue N, Tougan T, Kawai S, Jombart T, Kobayashi F, Horii T. Within-population genetic diversity of Plasmodium falciparum vaccine candidate antigens reveals geographic distance from a Central sub-Saharan African origin.Vaccine. 2013 Feb 18;31(9):1334-9.
MSP1	BAM85156.1	Philippines	Asia	Tanabe K, Mita T, Palacpac NM, Arisue N, Tougan T, Kawai S, Jombart T, Kobayashi F, Horii T. Within-population genetic diversity of Plasmodium falciparum vaccine candidate antigens reveals geographic distance from a Central sub-Saharan African origin.Vaccine. 2013 Feb 18;31(9):1334-9.
MSP1	BAN59430.1	Thailand	Asia	Tanabe,K., Zollner,G.E., Sattabongkt,J., Khuntirat,B., Honma,H.,Mita,T., Tsuboi,T. and Coleman,R.Genetic diversity of Plasmodium falciparum in an isolated village in western Thailand(Unpublished)
MSP1	BAN59431.1	Thailand	Asia	Tanabe,K., Zollner,G.E., Sattabongkt,J., Khuntirat,B., Honma,H.,Mita,T., Tsuboi,T. and Coleman,R.Genetic diversity of Plasmodium falciparum in an isolated village in western Thailand(Unpublished)
MSP1	BAN59432.1	Thailand	Asia	Tanabe,K., Zollner,G.E., Sattabongkt,J., Khuntirat,B., Honma,H.,Mita,T., Tsuboi,T. and Coleman,R.Genetic diversity of Plasmodium falciparum in an isolated village in western Thailand(Unpublished)
MSP1	BAN59433.1	Thailand	Asia	Tanabe,K., Zollner,G.E., Sattabongkt,J., Khuntirat,B., Honma,H.,Mita,T., Tsuboi,T. and Coleman,R.Genetic diversity of Plasmodium falciparum in an isolated village in western Thailand(Unpublished)
MSP1	BAN59434.1	Thailand	Asia	Tanabe,K., Zollner,G.E., Sattabongkt,J., Khuntirat,B., Honma,H.,Mita,T., Tsuboi,T. and Coleman,R.Genetic diversity of Plasmodium falciparum in an isolated village in western Thailand(Unpublished)
MSP1	BAN59435.1	Thailand	Asia	Tanabe,K., Zollner,G.E., Sattabongkt,J., Khuntirat,B., Honma,H.,Mita,T., Tsuboi,T. and Coleman,R.Genetic diversity of Plasmodium falciparum in an isolated village in western Thailand(Unpublished)
MSP1	BAN59436.1	Thailand	Asia	Tanabe,K., Zollner,G.E., Sattabongkt,J., Khuntirat,B., Honma,H.,Mita,T., Tsuboi,T. and Coleman,R.Genetic diversity of Plasmodium falciparum in an isolated village in western Thailand(Unpublished)
MSP1	BAN59437.1	Thailand	Asia	Tanabe,K., Zollner,G.E., Sattabongkt,J., Khuntirat,B., Honma,H.,Mita,T., Tsuboi,T. and Coleman,R.Genetic diversity of Plasmodium falciparum in an isolated village in western Thailand(Unpublished)
MSP1	BAN59438.1	Thailand	Asia	Tanabe,K., Zollner,G.E., Sattabongkt,J., Khuntirat,B., Honma,H.,Mita,T., Tsuboi,T. and Coleman,R.Genetic diversity of Plasmodium falciparum in an isolated village in western Thailand(Unpublished)
MSP1	BAN59439.1	Thailand	Asia	Tanabe,K., Zollner,G.E., Sattabongkt,J., Khuntirat,B., Honma,H.,Mita,T., Tsuboi,T. and Coleman,R.Genetic diversity of Plasmodium falciparum in an isolated village in western Thailand(Unpublished)
MSP1	BAN59440.1	Thailand	Asia	Tanabe,K., Zollner,G.E., Sattabongkt,J., Khuntirat,B., Honma,H.,Mita,T., Tsuboi,T. and Coleman,R.Genetic diversity of Plasmodium falciparum in an isolated village in western Thailand(Unpublished)
MSP1	BAN59441.1	Thailand	Asia	Tanabe,K., Zollner,G.E., Sattabongkt,J., Khuntirat,B., Honma,H.,Mita,T., Tsuboi,T. and Coleman,R.Genetic diversity of Plasmodium falciparum in an isolated village in western Thailand(Unpublished)
MSP1	BAN59442.1	Thailand	Asia	Tanabe,K., Zollner,G.E., Sattabongkt,J., Khuntirat,B., Honma,H.,Mita,T., Tsuboi,T. and Coleman,R.Genetic diversity of Plasmodium falciparum in an isolated village in western Thailand(Unpublished)
MSP1	BAN59443.1	Thailand	Asia	Tanabe,K., Zollner,G.E., Sattabongkt,J., Khuntirat,B., Honma,H.,Mita,T., Tsuboi,T. and Coleman,R.Genetic diversity of Plasmodium falciparum in an isolated village in western Thailand(Unpublished)
MSP1	BAN59444.1	Thailand	Asia	Tanabe,K., Zollner,G.E., Sattabongkt,J., Khuntirat,B., Honma,H.,Mita,T., Tsuboi,T. and Coleman,R.Genetic diversity of Plasmodium falciparum in an isolated village in western Thailand(Unpublished)
MSP1	BAN59445.1	Thailand	Asia	Tanabe,K., Zollner,G.E., Sattabongkt,J., Khuntirat,B., Honma,H.,Mita,T., Tsuboi,T. and Coleman,R.Genetic diversity of Plasmodium falciparum in an isolated village in western Thailand(Unpublished)
MSP1	BAN59446.1	Thailand	Asia	Tanabe,K., Zollner,G.E., Sattabongkt,J., Khuntirat,B., Honma,H.,Mita,T., Tsuboi,T. and Coleman,R.Genetic diversity of Plasmodium falciparum in an isolated village in western Thailand(Unpublished)
MSP1	BAN59447.1	Thailand	Asia	Tanabe,K., Zollner,G.E., Sattabongkt,J., Khuntirat,B., Honma,H.,Mita,T., Tsuboi,T. and Coleman,R.Genetic diversity of Plasmodium falciparum in an isolated village in western Thailand(Unpublished)
MSP1	BAN59448.1	Thailand	Asia	Tanabe,K., Zollner,G.E., Sattabongkt,J., Khuntirat,B., Honma,H.,Mita,T., Tsuboi,T. and Coleman,R.Genetic diversity of Plasmodium falciparum in an isolated village in western Thailand(Unpublished)
MSP1	BAN59449.1	Thailand	Asia	Tanabe,K., Zollner,G.E., Sattabongkt,J., Khuntirat,B., Honma,H.,Mita,T., Tsuboi,T. and Coleman,R.Genetic diversity of Plasmodium falciparum in an isolated village in western Thailand(Unpublished)
MSP1	BAN59450.1	Thailand	Asia	Tanabe,K., Zollner,G.E., Sattabongkt,J., Khuntirat,B., Honma,H.,Mita,T., Tsuboi,T. and Coleman,R.Genetic diversity of Plasmodium falciparum in an isolated village in western Thailand(Unpublished)
MSP1	BAN59451.1	Thailand	Asia	Tanabe,K., Zollner,G.E., Sattabongkt,J., Khuntirat,B., Honma,H.,Mita,T., Tsuboi,T. and Coleman,R.Genetic diversity of Plasmodium falciparum in an isolated village in western Thailand(Unpublished)
MSP1	BAN59452.1	Thailand	Asia	Tanabe,K., Zollner,G.E., Sattabongkt,J., Khuntirat,B., Honma,H.,Mita,T., Tsuboi,T. and Coleman,R.Genetic diversity of Plasmodium falciparum in an isolated village in western Thailand(Unpublished)
MSP1	BAN59453.1	Thailand	Asia	Tanabe,K., Zollner,G.E., Sattabongkt,J., Khuntirat,B., Honma,H.,Mita,T., Tsuboi,T. and Coleman,R.Genetic diversity of Plasmodium falciparum in an isolated village in western Thailand(Unpublished)
MSP1	BAN59454.1	Thailand	Asia	Tanabe,K., Zollner,G.E., Sattabongkt,J., Khuntirat,B., Honma,H.,Mita,T., Tsuboi,T. and Coleman,R.Genetic diversity of Plasmodium falciparum in an isolated village in western Thailand(Unpublished)
MSP1	BAN59455.1	Thailand	Asia	Tanabe,K., Zollner,G.E., Sattabongkt,J., Khuntirat,B., Honma,H.,Mita,T., Tsuboi,T. and Coleman,R.Genetic diversity of Plasmodium falciparum in an isolated village in western Thailand(Unpublished)
MSP1	ETW18717.1	VietNam	Asia	Neafsey,D., Cheeseman,I., Volkman,S., Adams,J., Walker,B., Young,S.K., Zeng,Q., Gargeya,S., Fitzgerald,M., Haas,B., Abouelleil,A., Alvarado,L., Arachchi,H.M., Berlin,A.M., Chapman,S.B., Dewar,J., Goldberg,J., Griggs,A., Gujja,S.,Hansen,M., Howarth,C., Imamovic,A., Larimer,J., McCowan,C.,Murphy,C., Neiman,D., Pearson,M., Priest,M., Roberts,A., Saif,S.,Shea,T., Sisk,P., Sykes,S., Wortman,J., Nusbau…
MSP1	ETW30902.1	Philippines	Asia	Neafsey,D., Cheeseman,I., Volkman,S., Adams,J., Walker,B., Young,S.K., Zeng,Q., Gargeya,S., Fitzgerald,M., Haas,B., Abouelleil,A., Alvarado,L., Arachchi,H.M., Berlin,A.M., Chapman,S.B., Dewar,J., Goldberg,J., Griggs,A., Gujja,S.,Hansen,M., Howarth,C., Imamovic,A., Larimer,J., McCowan,C.,Murphy,C., Neiman,D., Pearson,M., Priest,M., Roberts,A., Saif,S.,Shea,T., Sisk,P., Sykes,S., Wortman,J., Nusbau…
MSP1	AAC04709.1	Sudan	Africa	Cavanagh DR, Elhassan IM, Roper C, Robinson VJ, Giha H, Holder AA, Hviid L, Theander TG, Arnot DE, McBride JS.A longitudinal study of type-specific antibody responses to Plasmodium falciparum merozoite surface protein-1 in an area of unstable malaria in Sudan.J Immunol. 1998 Jul 1;161(1):347-59.
MSP1	AAM21579.1	Kenya	Africa	Takala SL, Escalante AA, Branch OH, Kariuki S, Biswas S, Chaiyaroj SC, Lal AA.Genetic diversity in the Block 2 region of the merozoite surface protein 1 (MSP-1) of Plasmodium falciparum: additional complexity and selection and convergence in fragment size polymorphism.Infect Genet Evol. 2006 Sep;6(5):417-24.
MSP1	AAM21580.1	Kenya	Africa	Takala SL, Escalante AA, Branch OH, Kariuki S, Biswas S, Chaiyaroj SC, Lal AA.Genetic diversity in the Block 2 region of the merozoite surface protein 1 (MSP-1) of Plasmodium falciparum: additional complexity and selection and convergence in fragment size polymorphism.Infect Genet Evol. 2006 Sep;6(5):417-24.
MSP1	AAM21581.1	Kenya	Africa	Takala SL, Escalante AA, Branch OH, Kariuki S, Biswas S, Chaiyaroj SC, Lal AA.Genetic diversity in the Block 2 region of the merozoite surface protein 1 (MSP-1) of Plasmodium falciparum: additional complexity and selection and convergence in fragment size polymorphism.Infect Genet Evol. 2006 Sep;6(5):417-24.
MSP1	AAM21582.1	Kenya	Africa	Takala SL, Escalante AA, Branch OH, Kariuki S, Biswas S, Chaiyaroj SC, Lal AA.Genetic diversity in the Block 2 region of the merozoite surface protein 1 (MSP-1) of Plasmodium falciparum: additional complexity and selection and convergence in fragment size polymorphism.Infect Genet Evol. 2006 Sep;6(5):417-24.
MSP1	AAM21584.1	Kenya	Africa	Takala SL, Escalante AA, Branch OH, Kariuki S, Biswas S, Chaiyaroj SC, Lal AA.Genetic diversity in the Block 2 region of the merozoite surface protein 1 (MSP-1) of Plasmodium falciparum: additional complexity and selection and convergence in fragment size polymorphism.Infect Genet Evol. 2006 Sep;6(5):417-24.
MSP1	AAM21586.1	Kenya	Africa	Takala SL, Escalante AA, Branch OH, Kariuki S, Biswas S, Chaiyaroj SC, Lal AA.Genetic diversity in the Block 2 region of the merozoite surface protein 1 (MSP-1) of Plasmodium falciparum: additional complexity and selection and convergence in fragment size polymorphism.Infect Genet Evol. 2006 Sep;6(5):417-24.
MSP1	ABD85256.1	Kenya	Africa	Takala SL, Escalante AA, Branch OH, Kariuki S, Biswas S, Chaiyaroj SC, Lal AA.Genetic diversity in the Block 2 region of the merozoite surface protein 1 (MSP-1) of Plasmodium falciparum: additional complexity and selection and convergence in fragment size polymorphism.Infect Genet Evol. 2006 Sep;6(5):417-24.
MSP1	ABD85257.1	Kenya	Africa	Takala SL, Escalante AA, Branch OH, Kariuki S, Biswas S, Chaiyaroj SC, Lal AA.Genetic diversity in the Block 2 region of the merozoite surface protein 1 (MSP-1) of Plasmodium falciparum: additional complexity and selection and convergence in fragment size polymorphism.Infect Genet Evol. 2006 Sep;6(5):417-24.
MSP1	ABD85258.1	Kenya	Africa	Takala SL, Escalante AA, Branch OH, Kariuki S, Biswas S, Chaiyaroj SC, Lal AA.Genetic diversity in the Block 2 region of the merozoite surface protein 1 (MSP-1) of Plasmodium falciparum: additional complexity and selection and convergence in fragment size polymorphism.Infect Genet Evol. 2006 Sep;6(5):417-24.
MSP1	ABD85259.1	Kenya	Africa	Takala SL, Escalante AA, Branch OH, Kariuki S, Biswas S, Chaiyaroj SC, Lal AA.Genetic diversity in the Block 2 region of the merozoite surface protein 1 (MSP-1) of Plasmodium falciparum: additional complexity and selection and convergence in fragment size polymorphism.Infect Genet Evol. 2006 Sep;6(5):417-24.
MSP1	ABD85260.1	Kenya	Africa	Takala SL, Escalante AA, Branch OH, Kariuki S, Biswas S, Chaiyaroj SC, Lal AA.Genetic diversity in the Block 2 region of the merozoite surface protein 1 (MSP-1) of Plasmodium falciparum: additional complexity and selection and convergence in fragment size polymorphism.Infect Genet Evol. 2006 Sep;6(5):417-24.
MSP1	ABS84395.1	Senegal	Africa	Noranate N, Prugnolle F, Jouin H, Tall A, Marrama L, Sokhna C, Ekala MT, Guillotte M, Bischoff E, Bouchier C, Patarapotikul J, Ohashi J, Trape JF, Rogier C, Mercereau-Puijalon O.Population diversity and antibody selective pressure to Plasmodium falciparum MSP1 block2 locus in an African malaria-endemic setting.BMC Microbiol. 2009 Oct 15;9:219.
MSP1	ABS84396.1	Senegal	Africa	Noranate N, Prugnolle F, Jouin H, Tall A, Marrama L, Sokhna C, Ekala MT, Guillotte M, Bischoff E, Bouchier C, Patarapotikul J, Ohashi J, Trape JF, Rogier C, Mercereau-Puijalon O.Population diversity and antibody selective pressure to Plasmodium falciparum MSP1 block2 locus in an African malaria-endemic setting.BMC Microbiol. 2009 Oct 15;9:219.
MSP1	ABS84397.1	Senegal	Africa	Noranate N, Prugnolle F, Jouin H, Tall A, Marrama L, Sokhna C, Ekala MT, Guillotte M, Bischoff E, Bouchier C, Patarapotikul J, Ohashi J, Trape JF, Rogier C, Mercereau-Puijalon O.Population diversity and antibody selective pressure to Plasmodium falciparum MSP1 block2 locus in an African malaria-endemic setting.BMC Microbiol. 2009 Oct 15;9:219.
MSP1	ABS84398.1	Senegal	Africa	Noranate N, Prugnolle F, Jouin H, Tall A, Marrama L, Sokhna C, Ekala MT, Guillotte M, Bischoff E, Bouchier C, Patarapotikul J, Ohashi J, Trape JF, Rogier C, Mercereau-Puijalon O.Population diversity and antibody selective pressure to Plasmodium falciparum MSP1 block2 locus in an African malaria-endemic setting.BMC Microbiol. 2009 Oct 15;9:219.
MSP1	ABS84399.1	Senegal	Africa	Noranate N, Prugnolle F, Jouin H, Tall A, Marrama L, Sokhna C, Ekala MT, Guillotte M, Bischoff E, Bouchier C, Patarapotikul J, Ohashi J, Trape JF, Rogier C, Mercereau-Puijalon O.Population diversity and antibody selective pressure to Plasmodium falciparum MSP1 block2 locus in an African malaria-endemic setting.BMC Microbiol. 2009 Oct 15;9:219.
MSP1	ABS84400.1	Senegal	Africa	Noranate N, Prugnolle F, Jouin H, Tall A, Marrama L, Sokhna C, Ekala MT, Guillotte M, Bischoff E, Bouchier C, Patarapotikul J, Ohashi J, Trape JF, Rogier C, Mercereau-Puijalon O.Population diversity and antibody selective pressure to Plasmodium falciparum MSP1 block2 locus in an African malaria-endemic setting.BMC Microbiol. 2009 Oct 15;9:219.
MSP1	ABS84401.1	Senegal	Africa	Noranate N, Prugnolle F, Jouin H, Tall A, Marrama L, Sokhna C, Ekala MT, Guillotte M, Bischoff E, Bouchier C, Patarapotikul J, Ohashi J, Trape JF, Rogier C, Mercereau-Puijalon O.Population diversity and antibody selective pressure to Plasmodium falciparum MSP1 block2 locus in an African malaria-endemic setting.BMC Microbiol. 2009 Oct 15;9:219.
MSP1	ABS84402.1	Senegal	Africa	Noranate N, Prugnolle F, Jouin H, Tall A, Marrama L, Sokhna C, Ekala MT, Guillotte M, Bischoff E, Bouchier C, Patarapotikul J, Ohashi J, Trape JF, Rogier C, Mercereau-Puijalon O.Population diversity and antibody selective pressure to Plasmodium falciparum MSP1 block2 locus in an African malaria-endemic setting.BMC Microbiol. 2009 Oct 15;9:219.
MSP1	ABS84403.1	Senegal	Africa	Noranate N, Prugnolle F, Jouin H, Tall A, Marrama L, Sokhna C, Ekala MT, Guillotte M, Bischoff E, Bouchier C, Patarapotikul J, Ohashi J, Trape JF, Rogier C, Mercereau-Puijalon O.Population diversity and antibody selective pressure to Plasmodium falciparum MSP1 block2 locus in an African malaria-endemic setting.BMC Microbiol. 2009 Oct 15;9:219.
MSP1	ABS84404.1	Senegal	Africa	Noranate N, Prugnolle F, Jouin H, Tall A, Marrama L, Sokhna C, Ekala MT, Guillotte M, Bischoff E, Bouchier C, Patarapotikul J, Ohashi J, Trape JF, Rogier C, Mercereau-Puijalon O.Population diversity and antibody selective pressure to Plasmodium falciparum MSP1 block2 locus in an African malaria-endemic setting.BMC Microbiol. 2009 Oct 15;9:219.
MSP1	ABS84405.1	Senegal	Africa	Noranate N, Prugnolle F, Jouin H, Tall A, Marrama L, Sokhna C, Ekala MT, Guillotte M, Bischoff E, Bouchier C, Patarapotikul J, Ohashi J, Trape JF, Rogier C, Mercereau-Puijalon O.Population diversity and antibody selective pressure to Plasmodium falciparum MSP1 block2 locus in an African malaria-endemic setting.BMC Microbiol. 2009 Oct 15;9:219.
MSP1	ABS84406.1	Senegal	Africa	Noranate N, Prugnolle F, Jouin H, Tall A, Marrama L, Sokhna C, Ekala MT, Guillotte M, Bischoff E, Bouchier C, Patarapotikul J, Ohashi J, Trape JF, Rogier C, Mercereau-Puijalon O.Population diversity and antibody selective pressure to Plasmodium falciparum MSP1 block2 locus in an African malaria-endemic setting.BMC Microbiol. 2009 Oct 15;9:219.
MSP1	ABS84407.1	Senegal	Africa	Noranate N, Prugnolle F, Jouin H, Tall A, Marrama L, Sokhna C, Ekala MT, Guillotte M, Bischoff E, Bouchier C, Patarapotikul J, Ohashi J, Trape JF, Rogier C, Mercereau-Puijalon O.Population diversity and antibody selective pressure to Plasmodium falciparum MSP1 block2 locus in an African malaria-endemic setting.BMC Microbiol. 2009 Oct 15;9:219.
MSP1	ABS84408.1	Senegal	Africa	Noranate N, Prugnolle F, Jouin H, Tall A, Marrama L, Sokhna C, Ekala MT, Guillotte M, Bischoff E, Bouchier C, Patarapotikul J, Ohashi J, Trape JF, Rogier C, Mercereau-Puijalon O.Population diversity and antibody selective pressure to Plasmodium falciparum MSP1 block2 locus in an African malaria-endemic setting.BMC Microbiol. 2009 Oct 15;9:219.
MSP1	ABS84409.1	Senegal	Africa	Noranate N, Prugnolle F, Jouin H, Tall A, Marrama L, Sokhna C, Ekala MT, Guillotte M, Bischoff E, Bouchier C, Patarapotikul J, Ohashi J, Trape JF, Rogier C, Mercereau-Puijalon O.Population diversity and antibody selective pressure to Plasmodium falciparum MSP1 block2 locus in an African malaria-endemic setting.BMC Microbiol. 2009 Oct 15;9:219.
MSP1	ABS84410.1	Senegal	Africa	Noranate N, Prugnolle F, Jouin H, Tall A, Marrama L, Sokhna C, Ekala MT, Guillotte M, Bischoff E, Bouchier C, Patarapotikul J, Ohashi J, Trape JF, Rogier C, Mercereau-Puijalon O.Population diversity and antibody selective pressure to Plasmodium falciparum MSP1 block2 locus in an African malaria-endemic setting.BMC Microbiol. 2009 Oct 15;9:219.
MSP1	ABS84411.1	Senegal	Africa	Noranate N, Prugnolle F, Jouin H, Tall A, Marrama L, Sokhna C, Ekala MT, Guillotte M, Bischoff E, Bouchier C, Patarapotikul J, Ohashi J, Trape JF, Rogier C, Mercereau-Puijalon O.Population diversity and antibody selective pressure to Plasmodium falciparum MSP1 block2 locus in an African malaria-endemic setting.BMC Microbiol. 2009 Oct 15;9:219.
MSP1	ABS84412.1	Senegal	Africa	Noranate N, Prugnolle F, Jouin H, Tall A, Marrama L, Sokhna C, Ekala MT, Guillotte M, Bischoff E, Bouchier C, Patarapotikul J, Ohashi J, Trape JF, Rogier C, Mercereau-Puijalon O.Population diversity and antibody selective pressure to Plasmodium falciparum MSP1 block2 locus in an African malaria-endemic setting.BMC Microbiol. 2009 Oct 15;9:219.
MSP1	ABS84413.1	Senegal	Africa	Noranate N, Prugnolle F, Jouin H, Tall A, Marrama L, Sokhna C, Ekala MT, Guillotte M, Bischoff E, Bouchier C, Patarapotikul J, Ohashi J, Trape JF, Rogier C, Mercereau-Puijalon O.Population diversity and antibody selective pressure to Plasmodium falciparum MSP1 block2 locus in an African malaria-endemic setting.BMC Microbiol. 2009 Oct 15;9:219.
MSP1	ABS84414.1	Senegal	Africa	Noranate N, Prugnolle F, Jouin H, Tall A, Marrama L, Sokhna C, Ekala MT, Guillotte M, Bischoff E, Bouchier C, Patarapotikul J, Ohashi J, Trape JF, Rogier C, Mercereau-Puijalon O.Population diversity and antibody selective pressure to Plasmodium falciparum MSP1 block2 locus in an African malaria-endemic setting.BMC Microbiol. 2009 Oct 15;9:219.
MSP1	ABS84415.1	Senegal	Africa	Noranate N, Prugnolle F, Jouin H, Tall A, Marrama L, Sokhna C, Ekala MT, Guillotte M, Bischoff E, Bouchier C, Patarapotikul J, Ohashi J, Trape JF, Rogier C, Mercereau-Puijalon O.Population diversity and antibody selective pressure to Plasmodium falciparum MSP1 block2 locus in an African malaria-endemic setting.BMC Microbiol. 2009 Oct 15;9:219.
MSP1	ABS84416.1	Senegal	Africa	Noranate N, Prugnolle F, Jouin H, Tall A, Marrama L, Sokhna C, Ekala MT, Guillotte M, Bischoff E, Bouchier C, Patarapotikul J, Ohashi J, Trape JF, Rogier C, Mercereau-Puijalon O.Population diversity and antibody selective pressure to Plasmodium falciparum MSP1 block2 locus in an African malaria-endemic setting.BMC Microbiol. 2009 Oct 15;9:219.
MSP1	ABS84417.1	Senegal	Africa	Noranate N, Prugnolle F, Jouin H, Tall A, Marrama L, Sokhna C, Ekala MT, Guillotte M, Bischoff E, Bouchier C, Patarapotikul J, Ohashi J, Trape JF, Rogier C, Mercereau-Puijalon O.Population diversity and antibody selective pressure to Plasmodium falciparum MSP1 block2 locus in an African malaria-endemic setting.BMC Microbiol. 2009 Oct 15;9:219.
MSP1	ABS84418.1	Senegal	Africa	Noranate N, Prugnolle F, Jouin H, Tall A, Marrama L, Sokhna C, Ekala MT, Guillotte M, Bischoff E, Bouchier C, Patarapotikul J, Ohashi J, Trape JF, Rogier C, Mercereau-Puijalon O.Population diversity and antibody selective pressure to Plasmodium falciparum MSP1 block2 locus in an African malaria-endemic setting.BMC Microbiol. 2009 Oct 15;9:219.
[truncated: 1,615 more rows]
